# Supplementary material for: Pathway polygenic risk scores (pPRS) for the analysis of gene-environment interaction
Source: PLoS Genet. 2025 Aug 5;21(8):e1011543. doi: 10.1371/journal.pgen.1011543 (PMC12352875; doi:10.1371/journal.pgen.1011543)
Supplement: S1 Table — (XLSX) [file pgen.1011543.s001.xlsx]

## Sheet: S1_Table
	S1 Table: Power to detect PRS × E and pPRS × E interaction: Strong interactions
		# Pathway		Pathway-SNP Effects on D				Power
	Sim	SNPs		GxE - D	G - D only	No effect		PRS x E		pPRS x E		npPRS x E
	1	5		5	0	0		0.908		1		0.025
	2	5		4	1	0		0.905		0.998		0.086
	3	5		3	2	0		0.912		0.961		0.248
	4	5		2	3	0		0.918		0.704		0.566
	5	5		1	4	0		0.911		0.206		0.791
	6	5		4	0	1		0.905		1		0.077
	7	5		3	0	2		0.912		0.996		0.215
	8	5		2	0	3		0.918		0.967		0.487
	9	5		1	0	4		0.911		0.778		0.684
		5
	Simulated power based on 1,000 replicates. Each replicate includes 15 SNPs with a
	G-only effect on D and 5 SNPs with a GxE effect on D. There are 5 SNPs in the pathway.
	Each simulation scenario varies the number of pathway SNPs that overlap with
	the GxE SNPs (GxE-D), G-only SNPs (G-D), and no-effect SNPs.
	Power is the proportion of replicates in which the null hypthesis of no interaction is
	rejected when the polygenic score is based on all GWAS significant SNPS (PRS x E),
	GWAS SNPS in the pathway (pPRS x E) or GWAS SNPS not in the pathway (npPRS x E).
