# Supplementary material for: Pathway polygenic risk scores (pPRS) for the analysis of gene-environment interaction
Source: PLoS Genet. 2025 Aug 5;21(8):e1011543. doi: 10.1371/journal.pgen.1011543 (PMC12352875; doi:10.1371/journal.pgen.1011543)
Supplement: S3 Table — (XLSX) [file pgen.1011543.s003.xlsx]

## Sheet: S3_Table
	S3 Table: Weights for 204 colorectal-cancer-associated SNPs used to construct PRS and pPRS
					FIGI		PGS
	rsID	chr	loc		weightsa		weightsb		Pathwayc
	rs3830041	6	32191339		-0.0219611		0.0394		Alzheimer disease-presenilin pathway
	rs2155065	11	101616011		-0.0352394		-0.0383		Alzheimer disease-presenilin pathway
	rs7398375	12	57540848		-0.0521496		-0.068		Alzheimer disease-presenilin pathway
	rs2807367	1	22503282		-0.0363043		-0.0379		Alzheimer disease-presenilin pathway; Cadherin signaling pathway
	rs10159108	1	22583066		0.0634317		0		Alzheimer disease-presenilin pathway; Cadherin signaling pathway
	rs11196172	10	114726843		0.0575714		0.0795		Alzheimer disease-presenilin pathway; Cadherin signaling pathway
	rs9924886	16	68743939		-0.0618788		-0.0562		Alzheimer disease-presenilin pathway; Cadherin signaling pathway
	rs9330814	22	46364191		0.0349518		0.048994		Alzheimer disease-presenilin pathway; Cadherin signaling pathway
	rs6012915	20	48986567		-0.0392955		-0.0595		Cadherin signaling pathway
	rs6095946	20	49060191		-0.0648482		-0.0647		Cadherin signaling pathway
	rs55810369	5	40090784		-0.0391821		-0.0518		Gonadotropin-releasing hormone receptor pathway
	rs1445012	5	40282106		0.0818709		0.0962		Gonadotropin-releasing hormone receptor pathway
	rs472959	5	172324558		0.045114		0.037722		Gonadotropin-releasing hormone receptor pathway
	rs73208120	12	117747590		0.0859352		0.0547		Gonadotropin-releasing hormone receptor pathway
	rs1078563	13	110352851		-0.041816		-0.0406		Gonadotropin-releasing hormone receptor pathway
	rs13831	20	57475191		0.00426009		0.0218		Gonadotropin-releasing hormone receptor pathway
	rs35470271	3	40915239		0.0865275		0.0809		Gonadotropin-releasing hormone receptor pathway; Alzheimer disease-presenilin pathway; Cadherin signaling pathway
	rs2208603	6	55577214		0.0401476		0.0489		TGF-b signaling pathway
	rs62404966	6	55712124		-0.0589574		-0.0668		TGF-b signaling pathway
	rs3809570	15	67000117		-0.0373843		-0.0542		TGF-b signaling pathway
	rs2337113	18	46452327		-0.141153		-0.1717		TGF-b signaling pathway
	rs12427846	13	37491650		0.055491		0.0777		TGF-b signaling pathway; Gonadotropin-releasing hormone receptor pathway
	rs35107139	14	54419106		0.0804371		0.0842		TGF-b signaling pathway; Gonadotropin-releasing hormone receptor pathway
	rs4901473	14	54445157		-0.0478858		-0.0441		TGF-b signaling pathway; Gonadotropin-releasing hormone receptor pathway
	rs56324967	15	67402824		0.0681001		0.0526		TGF-b signaling pathway; Gonadotropin-releasing hormone receptor pathway
	rs1800469	19	41860296		0.0411547		0.0529		TGF-b signaling pathway; Gonadotropin-releasing hormone receptor pathway
	rs994308	20	6603622		-0.0594739		-0.069		TGF-b signaling pathway; Gonadotropin-releasing hormone receptor pathway
	rs4813802	20	6699595		0.0808052		0.0784		TGF-b signaling pathway; Gonadotropin-releasing hormone receptor pathway
	rs28488	20	6762221		0.0565274		0.0501		TGF-b signaling pathway; Gonadotropin-releasing hormone receptor pathway
	rs6014965	20	55831203		-0.0458806		-0.0466		TGF-b signaling pathway; Gonadotropin-releasing hormone receptor pathway
	rs34963268	1	22710877		-0.0610059		-0.06589
	rs61776719	1	38461319		-0.0429851		-0.0561
	rs12143541	1	55247852		0.0674544		0.0825
	rs7542665	1	62673037		0.000770572		0.0185
	rs3124454	1	71040166		-0.0716316		-0.0406
	rs6660031	1	110365045		0.0380184		0.0402
	rs5028523	1	172864224		-0.0222302		-0.04088
	rs8179460	1	183056222		-0.0668414		-0.0706
	rs12137232	1	201885446		-0.0420508		-0.03869
	rs12078075	1	205163798		-0.0634709		-0.07142
	rs6691170	1	222045446		0.029212		0.0567
	rs2078095	1	240408346		0.049548		0.040349
	rs201395236	1	245181421		0.570339		-0.5281
	rs7606562	2	48686695		0.00720036		-0.0196
	rs11692435	2	98275354		-0.0906516		-0.091
	rs1446585	2	136407479		0.0370812		0.0391
	rs448513	2	159964552		0.0362268		0.0439
	rs4668039	2	169025379		0.043353		0.0415
	rs6434979	2	199570718		0.0343839		0.0476
	rs4675253	2	199888532		0.0504313		0.0619
	rs3731861	2	219191256		-0.0431767		-0.0557
	rs1800734	3	37034946		0.0497752		0.0235
	rs2001732	3	52880740		-0.0390327		-0.0741
	rs2581817	3	53071797		-0.0350777		-0.0471
	rs704417	3	64252424		0.0332277		0.045147
	rs7623129	3	64624426		-0.0306123		-0.03665
	rs67550176	3	66444330		0.0578451		0.0492
	rs13086367	3	112903888		-0.0309495		-0.0538
	rs12635946	3	112916918		-0.0217048		-0.0563
	rs72942485	3	112999560		-0.147139		-0.1456
	rs10049390	3	133701119		0.0423464		0.0543
	rs113569514	3	133748789		-0.037188		-0.0803
	rs10936599	3	169492101		-0.0483965		-0.0533
	rs280097	4	94937860		0.064792		0.0463
	rs2007403	4	106131210		0.0464157		0.0517
	rs2388976	4	115502406		0.00185253		0.036815
	rs11727676	4	145659064		0.101976		0.0927
	rs10006803	4	151501208		0.0334763		0.035631
	rs1426947	4	175420523		-0.0316318		-0.04053
	rs77776598	5	1240998		0.102746		0.1396
	rs2735940	5	1296486		0.0660014		0.0822
	rs10062538	5	39612157		-0.0313446		0
	rs3930345	5	82881255		-0.0426345		-0.04535
	rs12659017	5	125988175		0.0219773		-0.0176
	rs647161	5	134499092		0.0441382		0.059
	rs2302274	5	149546426		0.0567365		0.0501
	rs1294437	6	6749789		-0.0287272		-0.04
	rs9379084	6	7231843		-0.0505323		-0.06967
	rs2070699	6	12292772		0.0376903		0.0515
	rs209142	6	28862617		0.00631611		0.038042
	rs1476570	6	29809860		-1.54976e-06		0.0123
	rs116353863	6	31010185		0.0901534		0.1648
	rs2517448	6	31062667		0.0275685		0.0461
	rs62401893	6	31317361		0.0147917		0.1039
	rs2516452	6	31427095		-0.0607206		-0.0729
	rs9271363	6	32586732		0.0636378		0.0836
	rs16878812	6	35569562		-0.0608397		-0.0897
	rs9470361	6	36623379		0.0596385		0.0675
	rs4711689	6	41692812		0.0211192		0.0279
	rs57939401	6	45572071		0.0430811		0.063901
	rs6912214	6	55721302		-0.0221876		-0.04424
	rs6904092	6	105962625		0.0170282		0
	rs145997965	6	106482613		0.240808		0.189455
	rs6911915	6	117809031		0.0512888		0.044697
	rs151127921	6	133993925		0.160105		0.159257
	rs1182197	7	2863289		-0.0364829		-0.03938
	rs7810512	7	45150331		-0.0423944		-0.0496
	rs80077929	7	46094089		0.0395791		0.0604
	rs4236382	7	46889411		0.0494291		0.0468
	rs6948177	7	47510741		0.0487141		0.0613
	rs12539962	7	73167259		-0.0310608		-0.0394
	rs2527927	7	99477426		-0.0373199		-0.0412
	rs62489410	7	129632840		-0.0561617		0
	rs17686932	7	130600748		-0.0902395		-0.1166
	rs60911071	8	23664632		-0.0674076		-0.0615
	rs826732	8	59742639		0.0187078		0.041216
	rs2450115	8	117624093		-0.065225		-0.0854
	rs16892766	8	117630683		0.175602		0.202
	rs117079142	8	117790914		0.0524638		0.1798
	rs6983267	8	128413305		-0.11243		-0.151
	rs7013278	8	128414892		-0.0396263		-0.143
	rs4733767	8	128581578		-0.0486207		-0.0504
	rs7859362	9	22105927		-0.0405832		-0.0553
	rs11557154	9	34107505		0.0383795		0.052237
	rs34405347	9	101679752		-0.0676231		-0.0601
	rs10978941	9	110373819		-0.0572332		-0.0605
	rs10817106	9	113654654		0.0478524		0.0478
	rs7038489	9	136682468		-0.0332182		-0.07362
	rs11789898	9	136925663		0.00495576		0.05266
	rs12217641	10	8663875		-0.0226198		0.0069
	rs11255841	10	8739580		-0.0918698		-0.1114
	rs1773860	10	29291556		0.0458315		0.038277
	rs10821905	10	52646093		-0.0664499		-0.0634
	rs704017	10	80819132		0.0664077		0.0863
	rs1782645	10	81048611		0.0525913		0.0385
	rs7071258	10	91574624		0.0450376		0.0418
	rs6584283	10	101290301		0.0281595		0.0365
	rs35564340	10	101344263		0.0898495		0.0899
	rs4919687	10	104595248		-0.0150895		-0.0279
	rs12241008	10	114280702		0.0888954		0.1025
	rs4444073	11	10331664		0.013415		0.0375
	rs174537	11	61552680		-0.0660927		-0.0643
	rs10751097	11	69938433		-0.0558209		-0.04635
	rs11236187	11	74364566		0.0711844		0.0753
	rs7946853	11	74409077		0.0685182		0.0317
	rs117042741	11	74628743		-0.180744		-0.2261
	rs55864876	11	100717136		-0.0913204		-0.0677
	rs3087967	11	111156836		-0.111404		-0.1107
	rs497916	11	118758089		0.0151419		0.04099
	rs10774214	12	4368352		-0.0219328		-0.0447
	rs3217810	12	4388271		0.0939479		0.123
	rs3217874	12	4400808		0.0660408		0.0673
	rs10849432	12	6385727		0.0674083		0.0617
	rs10849434	12	6407044		0.0397384		0.0615
	rs77969132	12	31594813		-1.08678		0.307
	rs2730985	12	43130624		0.058094		0.0532
	rs11169572	12	51216890		0.0844723		0.0772
	rs7297628	12	64404555		-0.0250811		-0.03823
	rs11178634	12	71518329		-0.0546174		-0.04482
	rs11108175	12	96050887		-0.0382641		-0.0545
	rs653178	12	112007756		0.0662976		0.0757
	rs11067228	12	115094260		0.069909		0
	rs9634162	12	115098094		-0.0148507		0.0428
	rs7300312	12	115890922		0.054274		0.0605
	rs116964464	13	27543193		0.122336		0.107795
	rs10161980	13	34093518		-0.038836		-0.0487
	rs45597035	13	73649152		-0.0461389		-0.0547
	rs78341008	13	73791554		0.102654		0.1074
	rs1886450	13	73986628		0.00354287		0.0484
	rs9318511	13	78601413		0.0107425		0.0587
	rs4600332	13	111078872		0.0368429		0.0443
	rs28611105	14	51359658		0.0653761		0.0477
	rs1497077	14	52491655		0.0430578		0.04084
	rs1951864	14	54369299		0.0446159		0.0283
	rs17094983	14	59189361		-0.0818323		-0.0636
	rs8020436	14	59208437		0.035322		0.0598
	rs61975764	14	93014929		-0.0439686		-0.0251
	rs80158569	14	99782937		0.0529665		0.0801
	rs1554865	15	32999806		-0.115311		-0.1209
	rs1919364	15	33009574		0.0395813		0.0743
	rs17816465	15	33156386		0.0536876		0.0816
	rs77148098	15	68075698		0.0742295		0.0655
	rs8031386	15	72508799		0.0362508		0.04231
	rs71407320	15	91185291		0.0392914		0.0729
	rs3936188	16	80036840		-0.0502607		-0.0664
	rs847208	16	86254051		0.0282842		0.032
	rs7206216	16	86338288		-0.039719		-0.0452
	rs62042090	16	86703949		0.0588516		0.0546
	rs12603526	17	800593		0.0138067		0.0491
	rs4968127	17	809643		-0.0575449		-0.0622
	rs1078643	17	10707241		0.0775615		0.0869
	rs983318	17	70413253		0.0596321		0.0565
	rs35204860	17	81053330		0.0689836		0.0781
	rs1791373	18	3616779		-0.0214085		-0.04065
	rs62131228	19	1157642		-0.13391		-0.1081
	rs10409772	19	5840926		0.0551494		0.066878
	rs34797592	19	16417198		0.0880204		0.0904
	rs28840750	19	33519927		-0.168323		-0.1926
	rs12979278	19	49218602		0.0526775		0.0361
	rs11670192	19	59017640		0.0574084		0.0596
	rs966816	20	6376481		-0.0859441		-0.0946
	rs2423279	20	7812350		0.0628192		0.0734
	rs6059938	20	33187130		-0.0562682		-0.0352
	rs6065668	20	42532821		0.00912348		0.0353
	rs6017248	20	42658274		0.0625858		0.0493
	rs6066825	20	47340117		-0.0675265		-0.0807
	rs6091189	20	49256285		0.0488493		0.04
	rs1741640	20	60932414		0.0974801		0.1325
	rs2738783	20	62308612		-0.0822049		-0.0533
	rs9983528	21	47772439		0.0516782		0.064285
	rs4616575	22	29406076		-0.0392028		-0.04097
	rs130651	22	39644273		-0.0412992		-0.04889
	rs5751474	22	43689542		0.0408562		0.050829
	rs9614460	22	45745229		0.0366826		0.0403
	a PRS weights estimated in FIGI data
	b PRS weights from PGS catalog
	c Pathway assignment for the 30 SNPs used in pPRS analyses
