# Supplementary material for: Pathway polygenic risk scores (pPRS) for the analysis of gene-environment interaction
Source: PLoS Genet. 2025 Aug 5;21(8):e1011543. doi: 10.1371/journal.pgen.1011543 (PMC12352875; doi:10.1371/journal.pgen.1011543)
Supplement: S4 Table — (XLSX) [file pgen.1011543.s004.xlsx]

## Sheet: S4_Table
S4 Table: Gene and pathway annotations for 204 colorectal-cancer-associated SNPs
chr	position		ref	alt	rsID	gene name	PANTHER pathway	ANNOVAR Ensembl effect	combined mapped IDs from AnnoQ	PANTHER gene ID
1	22503282		G	C	rs2807367	Protein Wnt-4 (WNT4)	Alzheimer disease-presenilin pathway;Cadherin signaling pathway;Wnt signaling pathway	intergenic	MIR4418;WNT4;ENSG00000162552;ENSG00000266564	HUMAN|HGNC=12783|UniProtKB=P56705
1	22583066		G	A	rs10159108	Protein Wnt-4 (WNT4)	Alzheimer disease-presenilin pathway;Cadherin signaling pathway;Wnt signaling pathway	intergenic	WNT4;ENSG00000162552;ENSG00000266564;MIR4418	HUMAN|HGNC=12783|UniProtKB=P56705
1	22710877		G	C	rs34963268	Zinc finger and BTB domain-containing protein 40 (ZBTB40)		intergenic	ENSG00000184677;ZBTB40;MIR4418;ENSG00000234397	HUMAN|HGNC=29045|UniProtKB=Q9NUA8
1	38461319		C	A	rs61776719	Splicing factor 3A subunit 3 (SF3A3)		downstream|upstream	ENSG00000183431;ENSG00000183386;SF3A3;FHL3;ENSG00000212541	HUMAN|HGNC=10767|UniProtKB=Q12874
1	38461319		C	A	rs61776719	Four and a half LIM domains protein 3 (FHL3)		downstream|upstream	ENSG00000183431;ENSG00000183386;SF3A3;FHL3;ENSG00000212541	HUMAN|HGNC=3704|UniProtKB=Q13643
1	55247852		A	G	rs12143541	Tetratricopeptide repeat protein 22 (TTC22)		downstream|intronic	ENSG00000006555;TTC22	HUMAN|HGNC=26067|UniProtKB=Q5TAA0
1	62673037		T	C	rs7542665	LINE-1 type transposase domain-containing protein 1 (L1TD1)		nonsynonymous	ENSG00000237227;ENSG00000240563;L1TD1;ENSG00000200174	HUMAN|HGNC=25595|UniProtKB=Q5T7N2
1	71040166		G	T	rs3124454	V-set and immunoglobulin domain-containing protein 2 (VSIG2)		intergenic	ENSG00000237033;ENSG00000233020;CTH;LOC101927244	HUMAN|HGNC=17149|UniProtKB=Q96IQ7
1	71040166		G	T	rs3124454	Cystathionine gamma-lyase (CTH)	Methionine biosynthesis	intergenic	ENSG00000237033;ENSG00000233020;CTH;LOC101927244	HUMAN|HGNC=2501|UniProtKB=P32929
1	110365045		G	A	rs6660031	Glutathione S-transferase Mu 2 (GSTM2)		intergenic	CSF1;ENSG00000224927;EPS8L3;ENSG00000228420;HUMAN|HGNC=4634|UniProtKB=P28161	HUMAN|HGNC=4634|UniProtKB=P28161
1	110365045		G	A	rs6660031	Macrophage colony-stimulating factor 1 (CSF1)		intergenic	CSF1;ENSG00000224927;EPS8L3;ENSG00000228420;HUMAN|HGNC=4634|UniProtKB=P28161	HUMAN|HGNC=2432|UniProtKB=P09603
1	110365045		G	A	rs6660031	Epidermal growth factor receptor kinase substrate 8-like protein 3 (EPS8L3)		intergenic	CSF1;ENSG00000224927;EPS8L3;ENSG00000228420;HUMAN|HGNC=4634|UniProtKB=P28161	HUMAN|HGNC=21297|UniProtKB=Q8TE67
1	172864224		A	G	rs5028523	Tumor necrosis factor ligand superfamily member 18 (TNFSF18)		ncRNA_intronic	TNFSF18;FASLG;ENSG00000224228	HUMAN|HGNC=11932|UniProtKB=Q9UNG2
1	172864224		A	G	rs5028523	Tumor necrosis factor ligand superfamily member 6 (FASLG)	Apoptosis signaling pathway;FAS signaling pathway	ncRNA_intronic	TNFSF18;FASLG;ENSG00000224228	HUMAN|HGNC=11936|UniProtKB=P48023
1	183056222		T	C	rs8179460	Laminin subunit gamma-2 (LAMC2)	Integrin signalling pathway;Notch signaling pathway	intronic	ENSG00000135862;HUMAN|HGNC=6493|UniProtKB=Q13753;LAMC1	HUMAN|HGNC=6493|UniProtKB=Q13753
1	183056222		T	C	rs8179460	Laminin subunit gamma-1 (LAMC1)	Integrin signalling pathway	intronic	ENSG00000135862;HUMAN|HGNC=6493|UniProtKB=Q13753;LAMC1	HUMAN|HGNC=6492|UniProtKB=P11047
1	201885446		G	T	rs12137232	Leiomodin-1 (LMOD1)		intronic	LMOD1;ENSG00000163431	HUMAN|HGNC=6647|UniProtKB=P29536
1	205163798		G	A	rs12078075	Dual serine_threonine and tyrosine protein kinase (DSTYK)		intronic	ENSG00000133059;DSTYK	HUMAN|HGNC=29043|UniProtKB=Q6XUX3
1	222045446		G	T	rs6691170	HHIP-like protein 2 (HHIPL2)		intergenic	HHIPL2;LOC101929771;ENSG00000227925;ENSG00000238042	HUMAN|HGNC=25842|UniProtKB=Q6UWX4
1	240408346		A	G	rs2078095	Formin-2 (FMN2)		intronic|upstream	FMN2;ENSG00000155816	HUMAN|HGNC=14074|UniProtKB=Q9NZ56
1	245181421		T	C	rs201395236	Dynein regulatory complex protein 8 (EFCAB2)		intronic|upstream	EFCAB2;ENSG00000252282;ENSG00000203666	HUMAN|HGNC=28166|UniProtKB=Q5VUJ9
2	48686695		T	A	rs7606562	Protein phosphatase 1 regulatory subunit 21 (PPP1R21)		downstream|intronic	ENSG00000162869;PPP1R21	HUMAN|HGNC=30595|UniProtKB=Q6ZMI0
2	98275354		G	A	rs11692435	Beta-centractin (ACTR1B)	Nicotinic acetylcholine receptor signaling pathway	nonsynonymous	ACTR1B;ENSG00000115073	HUMAN|HGNC=168|UniProtKB=P42025
2	136407479		A	G	rs1446585	R3H domain-containing protein 1 (R3HDM1)		exonic	R3HDM1;ENSG00000048991	HUMAN|HGNC=9757|UniProtKB=Q15032
2	159964552		T	C	rs448513	Protein TANC1 (TANC1)		intronic	TANC1;ENSG00000115183	HUMAN|HGNC=29364|UniProtKB=Q9C0D5
2	169025379		A	G	rs4668039	STE20_SPS1-related proline-alanine-rich protein kinase (STK39)		intronic	STK39;ENSG00000198648	HUMAN|HGNC=17717|UniProtKB=Q9UEW8
2	199570718		G	A	rs6434979	DNA-binding protein SATB2 (SATB2)		ncRNA_intronic	SATB2;ENSG00000225421;LOC101927619	HUMAN|HGNC=21637|UniProtKB=Q9UPW6
2	199888532		C	G	rs4675253	DNA-binding protein SATB2 (SATB2)		ncRNA_intronic	ENSG00000231557;SATB2;LOC101927619	HUMAN|HGNC=21637|UniProtKB=Q9UPW6
2	219191256		T	C	rs3731861	Probable hydrolase PNKD (PNKD)		downstream|intronic|upstream	PNKD;ENSG00000127838;ENSG00000238736;ENSG00000237281;CATIP;AS2	HUMAN|HGNC=9153|UniProtKB=Q8N490
2	219191256		T	C	rs3731861	Ciliogenesis-associated TTC17-interacting protein (CATIP)		downstream|intronic|upstream	PNKD;ENSG00000127838;ENSG00000238736;ENSG00000237281;CATIP;AS2	HUMAN|HGNC=25062|UniProtKB=Q7Z7H3
3	37034946		G	A	rs1800734	DNA mismatch repair protein Mlh1 (MLH1)		UTR5|upstream	EPM2AIP1;ENSG00000076242;MLH1;ENSG00000178567	HUMAN|HGNC=7127|UniProtKB=P40692
3	37034946		G	A	rs1800734	EPM2A-interacting protein 1 (EPM2AIP1)		UTR5|upstream	EPM2AIP1;ENSG00000076242;MLH1;ENSG00000178567	HUMAN|HGNC=19735|UniProtKB=Q7L775
3	40915239		A	G	rs35470271	Zinc finger protein 621 (ZNF621)		intergenic	HUMAN|HGNC=2514|UniProtKB=P35222;ENSG00000231873;CTNNB1;ENSG00000233096;ZNF621	HUMAN|HGNC=24787|UniProtKB=Q6ZSS3
3	40915239		A	G	rs35470271	Catenin beta-1 (CTNNB1)	Alzheimer disease-presenilin pathway;Angiogenesis;CCKR signaling map;Cadherin signaling pathway;Gonadotropin-releasing hormone receptor pathway;Wnt signaling pathway;p53 pathway feedback loops 2	intergenic	HUMAN|HGNC=2514|UniProtKB=P35222;ENSG00000231873;CTNNB1;ENSG00000233096;ZNF621	HUMAN|HGNC=2514|UniProtKB=P35222
3	52880740		C	T	rs2001732	Inter-alpha-trypsin inhibitor heavy chain H4 (ITIH4)		downstream|intronic|upstream	HUMAN|HGNC=26506|UniProtKB=Q96MI6;HUMAN|HGNC=20255|UniProtKB=Q9UHJ3;HUMAN|HGNC=6169|UniProtKB=Q14624;HUMAN|HGNC=11399|UniProtKB=P51957;HUMAN|HGNC=18006|UniProtKB=Q9Y2I1;HUMAN|HGNC=24247|UniProtKB=Q8IVS8;TMEM110;MUSTN1;ENSG00000248592;MIR8064;HUMAN|HGNC=25717|UniProtKB=Q9H857;ENSG00000213533;HUMAN|HGNC=30064|UniProtKB=Q86U86;HUMAN|HGNC=6168|UniProtKB=Q06033;HUMAN|HGNC=29931|UniProtKB=Q9BVP2;HUMAN|…	HUMAN|HGNC=6169|UniProtKB=Q14624
3	52880740		C	T	rs2001732	Store-operated calcium entry regulator STIMATE (STIMATE)		downstream|intronic|upstream	HUMAN|HGNC=26506|UniProtKB=Q96MI6;HUMAN|HGNC=20255|UniProtKB=Q9UHJ3;HUMAN|HGNC=6169|UniProtKB=Q14624;HUMAN|HGNC=11399|UniProtKB=P51957;HUMAN|HGNC=18006|UniProtKB=Q9Y2I1;HUMAN|HGNC=24247|UniProtKB=Q8IVS8;TMEM110;MUSTN1;ENSG00000248592;MIR8064;HUMAN|HGNC=25717|UniProtKB=Q9H857;ENSG00000213533;HUMAN|HGNC=30064|UniProtKB=Q86U86;HUMAN|HGNC=6168|UniProtKB=Q06033;HUMAN|HGNC=29931|UniProtKB=Q9BVP2;HUMAN|…	HUMAN|HGNC=30526|UniProtKB=Q86TL2
3	52880740		C	T	rs2001732	Protein RFT1 homolog (RFT1)		downstream|intronic|upstream	HUMAN|HGNC=26506|UniProtKB=Q96MI6;HUMAN|HGNC=20255|UniProtKB=Q9UHJ3;HUMAN|HGNC=6169|UniProtKB=Q14624;HUMAN|HGNC=11399|UniProtKB=P51957;HUMAN|HGNC=18006|UniProtKB=Q9Y2I1;HUMAN|HGNC=24247|UniProtKB=Q8IVS8;TMEM110;MUSTN1;ENSG00000248592;MIR8064;HUMAN|HGNC=25717|UniProtKB=Q9H857;ENSG00000213533;HUMAN|HGNC=30064|UniProtKB=Q86U86;HUMAN|HGNC=6168|UniProtKB=Q06033;HUMAN|HGNC=29931|UniProtKB=Q9BVP2;HUMAN|…	HUMAN|HGNC=30220|UniProtKB=Q96AA3
3	52880740		C	T	rs2001732	Glycerate kinase (GLYCTK)		downstream|intronic|upstream	HUMAN|HGNC=26506|UniProtKB=Q96MI6;HUMAN|HGNC=20255|UniProtKB=Q9UHJ3;HUMAN|HGNC=6169|UniProtKB=Q14624;HUMAN|HGNC=11399|UniProtKB=P51957;HUMAN|HGNC=18006|UniProtKB=Q9Y2I1;HUMAN|HGNC=24247|UniProtKB=Q8IVS8;TMEM110;MUSTN1;ENSG00000248592;MIR8064;HUMAN|HGNC=25717|UniProtKB=Q9H857;ENSG00000213533;HUMAN|HGNC=30064|UniProtKB=Q86U86;HUMAN|HGNC=6168|UniProtKB=Q06033;HUMAN|HGNC=29931|UniProtKB=Q9BVP2;HUMAN|…	HUMAN|HGNC=24247|UniProtKB=Q8IVS8
3	52880740		C	T	rs2001732	Nischarin (NISCH)		downstream|intronic|upstream	HUMAN|HGNC=26506|UniProtKB=Q96MI6;HUMAN|HGNC=20255|UniProtKB=Q9UHJ3;HUMAN|HGNC=6169|UniProtKB=Q14624;HUMAN|HGNC=11399|UniProtKB=P51957;HUMAN|HGNC=18006|UniProtKB=Q9Y2I1;HUMAN|HGNC=24247|UniProtKB=Q8IVS8;TMEM110;MUSTN1;ENSG00000248592;MIR8064;HUMAN|HGNC=25717|UniProtKB=Q9H857;ENSG00000213533;HUMAN|HGNC=30064|UniProtKB=Q86U86;HUMAN|HGNC=6168|UniProtKB=Q06033;HUMAN|HGNC=29931|UniProtKB=Q9BVP2;HUMAN|…	HUMAN|HGNC=18006|UniProtKB=Q9Y2I1
3	52880740		C	T	rs2001732	Scm-like with four MBT domains protein 1 (SFMBT1)		downstream|intronic|upstream	HUMAN|HGNC=26506|UniProtKB=Q96MI6;HUMAN|HGNC=20255|UniProtKB=Q9UHJ3;HUMAN|HGNC=6169|UniProtKB=Q14624;HUMAN|HGNC=11399|UniProtKB=P51957;HUMAN|HGNC=18006|UniProtKB=Q9Y2I1;HUMAN|HGNC=24247|UniProtKB=Q8IVS8;TMEM110;MUSTN1;ENSG00000248592;MIR8064;HUMAN|HGNC=25717|UniProtKB=Q9H857;ENSG00000213533;HUMAN|HGNC=30064|UniProtKB=Q86U86;HUMAN|HGNC=6168|UniProtKB=Q06033;HUMAN|HGNC=29931|UniProtKB=Q9BVP2;HUMAN|…	HUMAN|HGNC=20255|UniProtKB=Q9UHJ3
3	52880740		C	T	rs2001732	Protein phosphatase 1M (PPM1M)		downstream|intronic|upstream	HUMAN|HGNC=26506|UniProtKB=Q96MI6;HUMAN|HGNC=20255|UniProtKB=Q9UHJ3;HUMAN|HGNC=6169|UniProtKB=Q14624;HUMAN|HGNC=11399|UniProtKB=P51957;HUMAN|HGNC=18006|UniProtKB=Q9Y2I1;HUMAN|HGNC=24247|UniProtKB=Q8IVS8;TMEM110;MUSTN1;ENSG00000248592;MIR8064;HUMAN|HGNC=25717|UniProtKB=Q9H857;ENSG00000213533;HUMAN|HGNC=30064|UniProtKB=Q86U86;HUMAN|HGNC=6168|UniProtKB=Q06033;HUMAN|HGNC=29931|UniProtKB=Q9BVP2;HUMAN|…	HUMAN|HGNC=26506|UniProtKB=Q96MI6
3	52880740		C	T	rs2001732	Guanine nucleotide-binding protein-like 3 (GNL3)		downstream|intronic|upstream	HUMAN|HGNC=26506|UniProtKB=Q96MI6;HUMAN|HGNC=20255|UniProtKB=Q9UHJ3;HUMAN|HGNC=6169|UniProtKB=Q14624;HUMAN|HGNC=11399|UniProtKB=P51957;HUMAN|HGNC=18006|UniProtKB=Q9Y2I1;HUMAN|HGNC=24247|UniProtKB=Q8IVS8;TMEM110;MUSTN1;ENSG00000248592;MIR8064;HUMAN|HGNC=25717|UniProtKB=Q9H857;ENSG00000213533;HUMAN|HGNC=30064|UniProtKB=Q86U86;HUMAN|HGNC=6168|UniProtKB=Q06033;HUMAN|HGNC=29931|UniProtKB=Q9BVP2;HUMAN|…	HUMAN|HGNC=29931|UniProtKB=Q9BVP2
3	52880740		C	T	rs2001732	Serine_threonine-protein kinase Nek4 (NEK4)		downstream|intronic|upstream	HUMAN|HGNC=26506|UniProtKB=Q96MI6;HUMAN|HGNC=20255|UniProtKB=Q9UHJ3;HUMAN|HGNC=6169|UniProtKB=Q14624;HUMAN|HGNC=11399|UniProtKB=P51957;HUMAN|HGNC=18006|UniProtKB=Q9Y2I1;HUMAN|HGNC=24247|UniProtKB=Q8IVS8;TMEM110;MUSTN1;ENSG00000248592;MIR8064;HUMAN|HGNC=25717|UniProtKB=Q9H857;ENSG00000213533;HUMAN|HGNC=30064|UniProtKB=Q86U86;HUMAN|HGNC=6168|UniProtKB=Q06033;HUMAN|HGNC=29931|UniProtKB=Q9BVP2;HUMAN|…	HUMAN|HGNC=11399|UniProtKB=P51957
3	52880740		C	T	rs2001732	5'-nucleotidase domain-containing protein 2 (NT5DC2)		downstream|intronic|upstream	HUMAN|HGNC=26506|UniProtKB=Q96MI6;HUMAN|HGNC=20255|UniProtKB=Q9UHJ3;HUMAN|HGNC=6169|UniProtKB=Q14624;HUMAN|HGNC=11399|UniProtKB=P51957;HUMAN|HGNC=18006|UniProtKB=Q9Y2I1;HUMAN|HGNC=24247|UniProtKB=Q8IVS8;TMEM110;MUSTN1;ENSG00000248592;MIR8064;HUMAN|HGNC=25717|UniProtKB=Q9H857;ENSG00000213533;HUMAN|HGNC=30064|UniProtKB=Q86U86;HUMAN|HGNC=6168|UniProtKB=Q06033;HUMAN|HGNC=29931|UniProtKB=Q9BVP2;HUMAN|…	HUMAN|HGNC=25717|UniProtKB=Q9H857
3	52880740		C	T	rs2001732	Musculoskeletal embryonic nuclear protein 1 (MUSTN1)		downstream|intronic|upstream	HUMAN|HGNC=26506|UniProtKB=Q96MI6;HUMAN|HGNC=20255|UniProtKB=Q9UHJ3;HUMAN|HGNC=6169|UniProtKB=Q14624;HUMAN|HGNC=11399|UniProtKB=P51957;HUMAN|HGNC=18006|UniProtKB=Q9Y2I1;HUMAN|HGNC=24247|UniProtKB=Q8IVS8;TMEM110;MUSTN1;ENSG00000248592;MIR8064;HUMAN|HGNC=25717|UniProtKB=Q9H857;ENSG00000213533;HUMAN|HGNC=30064|UniProtKB=Q86U86;HUMAN|HGNC=6168|UniProtKB=Q06033;HUMAN|HGNC=29931|UniProtKB=Q9BVP2;HUMAN|…	HUMAN|HGNC=22144|UniProtKB=Q8IVN3
3	52880740		C	T	rs2001732	Protein polybromo-1 (PBRM1)		downstream|intronic|upstream	HUMAN|HGNC=26506|UniProtKB=Q96MI6;HUMAN|HGNC=20255|UniProtKB=Q9UHJ3;HUMAN|HGNC=6169|UniProtKB=Q14624;HUMAN|HGNC=11399|UniProtKB=P51957;HUMAN|HGNC=18006|UniProtKB=Q9Y2I1;HUMAN|HGNC=24247|UniProtKB=Q8IVS8;TMEM110;MUSTN1;ENSG00000248592;MIR8064;HUMAN|HGNC=25717|UniProtKB=Q9H857;ENSG00000213533;HUMAN|HGNC=30064|UniProtKB=Q86U86;HUMAN|HGNC=6168|UniProtKB=Q06033;HUMAN|HGNC=29931|UniProtKB=Q9BVP2;HUMAN|…	HUMAN|HGNC=30064|UniProtKB=Q86U86
3	52880740		C	T	rs2001732	Inter-alpha-trypsin inhibitor heavy chain H3 (ITIH3)		downstream|intronic|upstream	HUMAN|HGNC=26506|UniProtKB=Q96MI6;HUMAN|HGNC=20255|UniProtKB=Q9UHJ3;HUMAN|HGNC=6169|UniProtKB=Q14624;HUMAN|HGNC=11399|UniProtKB=P51957;HUMAN|HGNC=18006|UniProtKB=Q9Y2I1;HUMAN|HGNC=24247|UniProtKB=Q8IVS8;TMEM110;MUSTN1;ENSG00000248592;MIR8064;HUMAN|HGNC=25717|UniProtKB=Q9H857;ENSG00000213533;HUMAN|HGNC=30064|UniProtKB=Q86U86;HUMAN|HGNC=6168|UniProtKB=Q06033;HUMAN|HGNC=29931|UniProtKB=Q9BVP2;HUMAN|…	HUMAN|HGNC=6168|UniProtKB=Q06033
3	53071797		G	C	rs2581817	Scm-like with four MBT domains protein 1 (SFMBT1)		intronic	ENSG00000272305;SFMBT1;ENSG00000163935	HUMAN|HGNC=20255|UniProtKB=Q9UHJ3
3	64252424		C	T	rs704417	Prickle-like protein 2 (PRICKLE2)		intronic	ADAMTS9;PRICKLE2;ENSG00000163637	HUMAN|HGNC=20340|UniProtKB=Q7Z3G6
3	64252424		C	T	rs704417	A disintegrin and metalloproteinase with thrombospondin motifs 9 (ADAMTS9)		intronic	ADAMTS9;PRICKLE2;ENSG00000163637	HUMAN|HGNC=13202|UniProtKB=Q9P2N4
3	64624426		C	T	rs7623129	A disintegrin and metalloproteinase with thrombospondin motifs 9 (ADAMTS9)		intronic	ADAMTS9;ENSG00000163638	HUMAN|HGNC=13202|UniProtKB=Q9P2N4
3	66444330		T	C	rs67550176	Leucine-rich repeats and immunoglobulin-like domains protein 1 (LRIG1)		intronic	HUMAN|HGNC=20661|UniProtKB=Q70HW3;LRIG1;ENSG00000144749	HUMAN|HGNC=17360|UniProtKB=Q96JA1
3	66444330		T	C	rs67550176	Mitochondrial S-adenosylmethionine carrier protein (SLC25A26)		intronic	HUMAN|HGNC=20661|UniProtKB=Q70HW3;LRIG1;ENSG00000144749	HUMAN|HGNC=20661|UniProtKB=Q70HW3
3	112903888		A	G	rs13086367	Brother of CDO (BOC)		downstream	BOC;ENSG00000144857;ENSG00000240057;LOC101929717	HUMAN|HGNC=17173|UniProtKB=Q9BWV1
3	112916918		C	T	rs12635946	Brother of CDO (BOC)		intergenic	BOC;ENSG00000144857;LOC101929717;ENSG00000240057	HUMAN|HGNC=17173|UniProtKB=Q9BWV1
3	112999560		G	A	rs72942485	Brother of CDO (BOC)		intronic|upstream	ENSG00000144857;BOC	HUMAN|HGNC=17173|UniProtKB=Q9BWV1
3	133701119		G	A	rs10049390	Solute carrier organic anion transporter family member 2A1 (SLCO2A1)		intronic	ENSG00000174640;SLCO2A1	HUMAN|HGNC=10955|UniProtKB=Q92959
3	133748789		T	C	rs113569514	Solute carrier organic anion transporter family member 2A1 (SLCO2A1)		UTR5|upstream	SLCO2A1;ENSG00000174640	HUMAN|HGNC=10955|UniProtKB=Q92959
3	169492101		C	T	rs10936599	Myoneurin (MYNN)		synonymous	MYNN;ENSG00000269984;TRNAV24;ENSG00000184378;ENSG00000085274;ENSG00000269889;ACTRT3	HUMAN|HGNC=14955|UniProtKB=Q9NPC7
3	169492101		C	T	rs10936599	Actin-related protein T3 (ACTRT3)		synonymous	MYNN;ENSG00000269984;TRNAV24;ENSG00000184378;ENSG00000085274;ENSG00000269889;ACTRT3	HUMAN|HGNC=24022|UniProtKB=Q9BYD9
4	94937860		T	C	rs280097	Transcription factor ATOH1 (ATOH1)		intergenic	ENSG00000172238;ENSG00000246541;LOC101929210;ATOH1	HUMAN|HGNC=797|UniProtKB=Q92858
4	106131210		C	T	rs2007403	Methylcytosine dioxygenase TET2 (TET2)		intronic	AS1;ENSG00000168769;TET2	HUMAN|HGNC=25941|UniProtKB=Q6N021
4	115502406		G	A	rs2388976	2-hydroxyacylsphingosine 1-beta-galactosyltransferase (UGT8)		intergenic	ENSG00000174607;ENSG00000248716;UGT8;ARSJ	HUMAN|HGNC=12555|UniProtKB=Q16880
4	115502406		G	A	rs2388976	Arylsulfatase J (ARSJ)		intergenic	ENSG00000174607;ENSG00000248716;UGT8;ARSJ	HUMAN|HGNC=26286|UniProtKB=Q5FYB0
4	145659064		T	C	rs11727676	Hedgehog-interacting protein (HHIP)		synonymous	ENSG00000164161;HHIP	HUMAN|HGNC=14866|UniProtKB=Q96QV1
4	151501208		G	C	rs10006803	Protein mab-21-like 2 (MAB21L2)		intronic|ncRNA_exonic|upstream	MAB21L2;ENSG00000181541;LRBA;ENSG00000198589;ENSG00000249690	HUMAN|HGNC=6758|UniProtKB=Q9Y586
4	151501208		G	C	rs10006803	Lipopolysaccharide-responsive and beige-like anchor protein (LRBA)		intronic|ncRNA_exonic|upstream	MAB21L2;ENSG00000181541;LRBA;ENSG00000198589;ENSG00000249690	HUMAN|HGNC=1742|UniProtKB=P50851
4	175420523		T	C	rs1426947	15-hydroxyprostaglandin dehydrogenase [NAD(+)] (HPGD)		intronic	HUMAN|HGNC=5154|UniProtKB=P15428;HPGD;ENSG00000164120	HUMAN|HGNC=5154|UniProtKB=P15428
5	1240998		T	C	rs77776598	Inactive sodium-dependent neutral amino acid transporter B(0)AT3 (SLC6A18)	Adrenaline and noradrenaline biosynthesis	intronic	SLC6A18;ENSG00000164363	HUMAN|HGNC=26441|UniProtKB=Q96N87
5	1296486		A	G	rs2735940	Telomerase reverse transcriptase (TERT)		upstream	ENSG00000263670;TERT;MIR4457;ENSG00000164362	HUMAN|HGNC=11730|UniProtKB=O14746
5	40090784		C	T	rs55810369	Prostaglandin E2 receptor EP4 subtype (PTGER4)	Gonadotropin-releasing hormone receptor pathway	intergenic	ENSG00000250585;PTGER4;ENSG00000249668;LINC00603	HUMAN|HGNC=9596|UniProtKB=P35408
5	40282106		G	C	rs1445012	Prostaglandin E2 receptor EP4 subtype (PTGER4)	Gonadotropin-releasing hormone receptor pathway	intergenic	LINC00603;PTGER4;ENSG00000265615;ENSG00000199361	HUMAN|HGNC=9596|UniProtKB=P35408
5	82881255		C	T	rs3930345	Versican core protein (VCAN)		downstream|upstream	ENSG00000038427;HAPLN1;VCAN;ENSG00000145681;ENSG00000249835	HUMAN|HGNC=2464|UniProtKB=P13611
5	82881255		C	T	rs3930345	Hyaluronan and proteoglycan link protein 1 (HAPLN1)		downstream|upstream	ENSG00000038427;HAPLN1;VCAN;ENSG00000145681;ENSG00000249835	HUMAN|HGNC=2380|UniProtKB=P10915
5	125988175		G	A	rs12659017	Testis-expressed protein 43 (TEX43)		intergenic	TEX43;ENSG00000196900;LOC102723557;ENSG00000213630	HUMAN|HGNC=33767|UniProtKB=Q6ZNM6
5	149546426		A	G	rs2302274	Homeobox protein CDX-1 (CDX1)		UTR5	CDX1;ENSG00000113722	HUMAN|HGNC=1805|UniProtKB=P47902
5	172324558		G	A	rs472959	Dual specificity protein phosphatase 1 (DUSP1)	Gonadotropin-releasing hormone receptor pathway;Oxidative stress response;p38 MAPK pathway	intronic	HUMAN|HGNC=3064|UniProtKB=P28562;ENSG00000113719;ERGIC1	HUMAN|HGNC=3064|UniProtKB=P28562
5	172324558		G	A	rs472959	Endoplasmic reticulum-Golgi intermediate compartment protein 1 (ERGIC1)		intronic	HUMAN|HGNC=3064|UniProtKB=P28562;ENSG00000113719;ERGIC1	HUMAN|HGNC=29205|UniProtKB=Q969X5
6	6749789		C	T	rs1294437	Ras-responsive element-binding protein 1 (RREB1)		intergenic	ENSG00000226281;ENSG00000224532;RREB1;LY86	HUMAN|HGNC=10449|UniProtKB=Q92766
6	6749789		C	T	rs1294437	Lymphocyte antigen 86 (LY86)		intergenic	ENSG00000226281;ENSG00000224532;RREB1;LY86	HUMAN|HGNC=16837|UniProtKB=O95711
6	7231843		G	A	rs9379084	Ras-responsive element-binding protein 1 (RREB1)		nonsynonymous	RREB1;ENSG00000124782	HUMAN|HGNC=10449|UniProtKB=Q92766
6	12292772		G	T	rs2070699	Endothelin-1 (EDN1)	Endothelin signaling pathway;Wnt signaling pathway	intronic	ENSG00000078401;EDN1	HUMAN|HGNC=3176|UniProtKB=P05305
6	29809860		G	A	rs1476570	HLA class I histocompatibility antigen, alpha chain G (HLA-G)		intergenic	G;ENSG00000204632;H;ENSG00000233265;HLA	HUMAN|HGNC=4964|UniProtKB=P17693
6	29809860		G	A	rs1476570	Galactoside alpha-(1,2)-fucosyltransferase 1 (FUT1)		intergenic	G;ENSG00000204632;H;ENSG00000233265;HLA	HUMAN|HGNC=4012|UniProtKB=P19526
6	31010185		T	C	rs116353863	Protein PBMUCL2 (HCG22)		intergenic	MUC22;ENSG00000261272;HCG22;ENSG00000228789	HUMAN|HGNC=27780|UniProtKB=E2RYF7
6	31010185		T	C	rs116353863	Mucin-22 (MUC22)		intergenic	MUC22;ENSG00000261272;HCG22;ENSG00000228789	HUMAN|HGNC=39755|UniProtKB=E2RYF6
6	31062667		T	C	rs2517448	Protein PBMUCL2 (HCG22)		intergenic	HUMAN|HGNC=39755|UniProtKB=E2RYF6;ENSG00000204542;HUMAN|HGNC=11629|UniProtKB=Q9Y242;HUMAN|HGNC=18386|UniProtKB=Q6UW10;C6orf15;ENSG00000222895;HCG22;HUMAN|HGNC=1802|UniProtKB=Q15517;HUMAN|HGNC=13927|UniProtKB=Q6UXA7	HUMAN|HGNC=27780|UniProtKB=E2RYF7
6	31062667		T	C	rs2517448	Uncharacterized protein C6orf15 (C6orf15)		intergenic	HUMAN|HGNC=39755|UniProtKB=E2RYF6;ENSG00000204542;HUMAN|HGNC=11629|UniProtKB=Q9Y242;HUMAN|HGNC=18386|UniProtKB=Q6UW10;C6orf15;ENSG00000222895;HCG22;HUMAN|HGNC=1802|UniProtKB=Q15517;HUMAN|HGNC=13927|UniProtKB=Q6UXA7	HUMAN|HGNC=13927|UniProtKB=Q6UXA7
6	31062667		T	C	rs2517448	Corneodesmosin (CDSN)		intergenic	HUMAN|HGNC=39755|UniProtKB=E2RYF6;ENSG00000204542;HUMAN|HGNC=11629|UniProtKB=Q9Y242;HUMAN|HGNC=18386|UniProtKB=Q6UW10;C6orf15;ENSG00000222895;HCG22;HUMAN|HGNC=1802|UniProtKB=Q15517;HUMAN|HGNC=13927|UniProtKB=Q6UXA7	HUMAN|HGNC=1802|UniProtKB=Q15517
6	31062667		T	C	rs2517448	Transcription factor 19 (TCF19)		intergenic	HUMAN|HGNC=39755|UniProtKB=E2RYF6;ENSG00000204542;HUMAN|HGNC=11629|UniProtKB=Q9Y242;HUMAN|HGNC=18386|UniProtKB=Q6UW10;C6orf15;ENSG00000222895;HCG22;HUMAN|HGNC=1802|UniProtKB=Q15517;HUMAN|HGNC=13927|UniProtKB=Q6UXA7	HUMAN|HGNC=11629|UniProtKB=Q9Y242
6	31062667		T	C	rs2517448	Mucin-22 (MUC22)		intergenic	HUMAN|HGNC=39755|UniProtKB=E2RYF6;ENSG00000204542;HUMAN|HGNC=11629|UniProtKB=Q9Y242;HUMAN|HGNC=18386|UniProtKB=Q6UW10;C6orf15;ENSG00000222895;HCG22;HUMAN|HGNC=1802|UniProtKB=Q15517;HUMAN|HGNC=13927|UniProtKB=Q6UXA7	HUMAN|HGNC=39755|UniProtKB=E2RYF6
6	31062667		T	C	rs2517448	Surfactant-associated protein 2 (SFTA2)		intergenic	HUMAN|HGNC=39755|UniProtKB=E2RYF6;ENSG00000204542;HUMAN|HGNC=11629|UniProtKB=Q9Y242;HUMAN|HGNC=18386|UniProtKB=Q6UW10;C6orf15;ENSG00000222895;HCG22;HUMAN|HGNC=1802|UniProtKB=Q15517;HUMAN|HGNC=13927|UniProtKB=Q6UXA7	HUMAN|HGNC=18386|UniProtKB=Q6UW10
6	31317361		G	A	rs62401893	Complement component C7 (C7)		downstream	C7;HLA;B5;ENSG00000229836;HUMAN|HGNC=11629|UniProtKB=Q9Y242;HUMAN|HGNC=4932|UniProtKB=Q31612;B;ENSG00000234745	HUMAN|HGNC=1346|UniProtKB=P10643
6	31317361		G	A	rs62401893	Dolichyl-diphosphooligosaccharide--protein glycosyltransferase subunit STT3A (STT3A)		downstream	C7;HLA;B5;ENSG00000229836;HUMAN|HGNC=11629|UniProtKB=Q9Y242;HUMAN|HGNC=4932|UniProtKB=Q31612;B;ENSG00000234745	HUMAN|HGNC=6172|UniProtKB=P46977
6	31317361		G	A	rs62401893	Transcription factor 19 (TCF19)		downstream	C7;HLA;B5;ENSG00000229836;HUMAN|HGNC=11629|UniProtKB=Q9Y242;HUMAN|HGNC=4932|UniProtKB=Q31612;B;ENSG00000234745	HUMAN|HGNC=11629|UniProtKB=Q9Y242
6	31317361		G	A	rs62401893	HLA class I histocompatibility antigen, B alpha chain (HLA-B)		downstream	C7;HLA;B5;ENSG00000229836;HUMAN|HGNC=11629|UniProtKB=Q9Y242;HUMAN|HGNC=4932|UniProtKB=Q31612;B;ENSG00000234745	HUMAN|HGNC=4932|UniProtKB=P01889
6	31427095		A	G	rs2516452	HLA class I histocompatibility antigen protein P5 (HCP5)		downstream|ncRNA_intronic|upstream	HCP5;MICA4;ENSG00000206337;ENSG00000233902	HUMAN|HGNC=21659|UniProtKB=Q6MZN7
6	32191339		C	T	rs3830041	Neurogenic locus notch homolog protein 4 (NOTCH4)	Alzheimer disease-presenilin pathway;Angiogenesis;Notch signaling pathway	intronic	NOTCH4;ENSG00000204301	HUMAN|HGNC=7884|UniProtKB=Q99466
6	32586732		G	C	rs9271363	HLA class II histocompatibility antigen, DQ alpha 1 chain (HLA-DQA1)	T cell activation	intergenic	ENSG00000196126;HLA;ENSG00000196735;DRB1;DQA1	HUMAN|HGNC=4942|UniProtKB=P01909
6	32586732		G	C	rs9271363	HLA class II histocompatibility antigen, DRB1 beta chain (HLA-DRB1)		intergenic	ENSG00000196126;HLA;ENSG00000196735;DRB1;DQA1	HUMAN|HGNC=4948|UniProtKB=P01911
6	35569562		A	G	rs16878812	Differentially expressed in FDCP 6 homolog (DEF6)		intronic	HUMAN|HGNC=11716|UniProtKB=Q99594;HUMAN|HGNC=3721|UniProtKB=Q13451;HUMAN|HGNC=21099|UniProtKB=Q5T9G4;HUMAN|HGNC=2760|UniProtKB=Q9H4E7;FKBP5;ENSG00000096060;HUMAN|HGNC=21215|UniProtKB=Q9H6K1;HUMAN|HGNC=12423|UniProtKB=O00294	HUMAN|HGNC=2760|UniProtKB=Q9H4E7
6	35569562		A	G	rs16878812	Armadillo repeat-containing protein 12 (ARMC12)		intronic	HUMAN|HGNC=11716|UniProtKB=Q99594;HUMAN|HGNC=3721|UniProtKB=Q13451;HUMAN|HGNC=21099|UniProtKB=Q5T9G4;HUMAN|HGNC=2760|UniProtKB=Q9H4E7;FKBP5;ENSG00000096060;HUMAN|HGNC=21215|UniProtKB=Q9H6K1;HUMAN|HGNC=12423|UniProtKB=O00294	HUMAN|HGNC=21099|UniProtKB=Q5T9G4
6	35569562		A	G	rs16878812	Tubby-related protein 1 (TULP1)		intronic	HUMAN|HGNC=11716|UniProtKB=Q99594;HUMAN|HGNC=3721|UniProtKB=Q13451;HUMAN|HGNC=21099|UniProtKB=Q5T9G4;HUMAN|HGNC=2760|UniProtKB=Q9H4E7;FKBP5;ENSG00000096060;HUMAN|HGNC=21215|UniProtKB=Q9H6K1;HUMAN|HGNC=12423|UniProtKB=O00294	HUMAN|HGNC=12423|UniProtKB=O00294
6	35569562		A	G	rs16878812	Peptidyl-prolyl cis-trans isomerase FKBP5 (FKBP5)		intronic	HUMAN|HGNC=11716|UniProtKB=Q99594;HUMAN|HGNC=3721|UniProtKB=Q13451;HUMAN|HGNC=21099|UniProtKB=Q5T9G4;HUMAN|HGNC=2760|UniProtKB=Q9H4E7;FKBP5;ENSG00000096060;HUMAN|HGNC=21215|UniProtKB=Q9H6K1;HUMAN|HGNC=12423|UniProtKB=O00294	HUMAN|HGNC=3721|UniProtKB=Q13451
6	35569562		A	G	rs16878812	Transcriptional enhancer factor TEF-5 (TEAD3)		intronic	HUMAN|HGNC=11716|UniProtKB=Q99594;HUMAN|HGNC=3721|UniProtKB=Q13451;HUMAN|HGNC=21099|UniProtKB=Q5T9G4;HUMAN|HGNC=2760|UniProtKB=Q9H4E7;FKBP5;ENSG00000096060;HUMAN|HGNC=21215|UniProtKB=Q9H6K1;HUMAN|HGNC=12423|UniProtKB=O00294	HUMAN|HGNC=11716|UniProtKB=Q99594
6	35569562		A	G	rs16878812	Protein ILRUN (ILRUN)		intronic	HUMAN|HGNC=11716|UniProtKB=Q99594;HUMAN|HGNC=3721|UniProtKB=Q13451;HUMAN|HGNC=21099|UniProtKB=Q5T9G4;HUMAN|HGNC=2760|UniProtKB=Q9H4E7;FKBP5;ENSG00000096060;HUMAN|HGNC=21215|UniProtKB=Q9H6K1;HUMAN|HGNC=12423|UniProtKB=O00294	HUMAN|HGNC=21215|UniProtKB=Q9H6K1
6	36623379		G	A	rs9470361	Ras-related protein Rab-44 (RAB44)		intergenic	HUMAN|HGNC=21068|UniProtKB=Q7Z6P3;HUMAN|HGNC=18160|UniProtKB=Q9Y603;ENSG00000238554;MIR3925;HUMAN|HGNC=1784|UniProtKB=P38936;PANDAR;ENSG00000251864	HUMAN|HGNC=21068|UniProtKB=Q7Z6P3
6	36623379		G	A	rs9470361	Cyclin-dependent kinase inhibitor 1 (CDKN1A)	Interleukin signaling pathway;p53 pathway;p53 pathway feedback loops 2	intergenic	HUMAN|HGNC=21068|UniProtKB=Q7Z6P3;HUMAN|HGNC=18160|UniProtKB=Q9Y603;ENSG00000238554;MIR3925;HUMAN|HGNC=1784|UniProtKB=P38936;PANDAR;ENSG00000251864	HUMAN|HGNC=1784|UniProtKB=P38936
6	36623379		G	A	rs9470361	Transcription factor ETV7 (ETV7)		intergenic	HUMAN|HGNC=21068|UniProtKB=Q7Z6P3;HUMAN|HGNC=18160|UniProtKB=Q9Y603;ENSG00000238554;MIR3925;HUMAN|HGNC=1784|UniProtKB=P38936;PANDAR;ENSG00000251864	HUMAN|HGNC=18160|UniProtKB=Q9Y603
6	41692812		G	A	rs4711689	Transcription factor EB (TFEB)		intronic|ncRNA_intronic|upstream	TFEB;ENSG00000112561;ENSG00000231102	HUMAN|HGNC=11753|UniProtKB=P19484
6	45572071		G	A	rs57939401	Chloride intracellular channel protein 5 (CLIC5)		intronic	RUNX2;CLIC5;ENSG00000124813	HUMAN|HGNC=13517|UniProtKB=Q9NZA1
6	45572071		G	A	rs57939401	Runt-related transcription factor 2 (RUNX2)		intronic	RUNX2;CLIC5;ENSG00000124813	HUMAN|HGNC=10472|UniProtKB=Q13950
6	55577214		T	C	rs2208603	Bone morphogenetic protein 5 (BMP5)	TGF-beta signaling pathway	intergenic	ENSG00000112175;BMP5;ENSG00000220725;HMGCLL1	HUMAN|HGNC=1072|UniProtKB=P22003
6	55577214		T	C	rs2208603	3-hydroxy-3-methylglutaryl-CoA lyase, cytoplasmic (HMGCLL1)		intergenic	ENSG00000112175;BMP5;ENSG00000220725;HMGCLL1	HUMAN|HGNC=21359|UniProtKB=Q8TB92
6	55712124		C	T	rs62404966	Bone morphogenetic protein 5 (BMP5)	TGF-beta signaling pathway	intronic	HUMAN|HGNC=1072|UniProtKB=P22003;BMP5;ENSG00000112175	HUMAN|HGNC=1072|UniProtKB=P22003
6	105962625		C	A	rs6904092	Prolyl endopeptidase (PREP)	Vasopressin synthesis	intergenic	ENSG00000237567;PREP;ENSG00000085377;PRDM1	HUMAN|HGNC=9358|UniProtKB=P48147
6	105962625		C	A	rs6904092	PR domain zinc finger protein 1 (PRDM1)		intergenic	ENSG00000237567;PREP;ENSG00000085377;PRDM1	HUMAN|HGNC=9346|UniProtKB=O75626
6	105962625		C	A	rs6904092	Presequence protease, mitochondrial (PITRM1)		intergenic	ENSG00000237567;PREP;ENSG00000085377;PRDM1	HUMAN|HGNC=17663|UniProtKB=Q5JRX3
6	106482613		T	C	rs145997965	Prolyl endopeptidase (PREP)	Vasopressin synthesis	intergenic	PRDM1;ENSG00000057657;PREP;ENSG00000200198	HUMAN|HGNC=9358|UniProtKB=P48147
6	106482613		T	C	rs145997965	PR domain zinc finger protein 1 (PRDM1)		intergenic	PRDM1;ENSG00000057657;PREP;ENSG00000200198	HUMAN|HGNC=9346|UniProtKB=O75626
6	106482613		T	C	rs145997965	Presequence protease, mitochondrial (PITRM1)		intergenic	PRDM1;ENSG00000057657;PREP;ENSG00000200198	HUMAN|HGNC=17663|UniProtKB=Q5JRX3
6	117809031		T	C	rs6911915	Proto-oncogene tyrosine-protein kinase ROS (ROS1)		intronic	DCBLD1;ENSG00000164465;HUMAN|HGNC=17643|UniProtKB=Q9HD26;ENSG00000047932;HUMAN|HGNC=10261|UniProtKB=P08922	HUMAN|HGNC=10261|UniProtKB=P08922
6	117809031		T	C	rs6911915	Discoidin, CUB and LCCL domain-containing protein 1 (DCBLD1)		intronic	DCBLD1;ENSG00000164465;HUMAN|HGNC=17643|UniProtKB=Q9HD26;ENSG00000047932;HUMAN|HGNC=10261|UniProtKB=P08922	HUMAN|HGNC=21479|UniProtKB=Q8N8Z6
6	117809031		T	C	rs6911915	Golgi-associated PDZ and coiled-coil motif-containing protein (GOPC)		intronic	DCBLD1;ENSG00000164465;HUMAN|HGNC=17643|UniProtKB=Q9HD26;ENSG00000047932;HUMAN|HGNC=10261|UniProtKB=P08922	HUMAN|HGNC=17643|UniProtKB=Q9HD26
7	2863289		A	C	rs1182197	Guanine nucleotide-binding protein subunit alpha-12 (GNA12)		intronic	GNA12;ENSG00000146535	HUMAN|HGNC=4380|UniProtKB=Q03113
7	45150331		A	C	rs7810512	FAST kinase domain-containing protein 4 (TBRG4)		intronic|upstream	SNORA5B;ENSG00000136270;TBRG4;ENSG00000200656	HUMAN|HGNC=17443|UniProtKB=Q969Z0
7	46094089		C	T	rs80077929	Insulin-like growth factor-binding protein 3 (IGFBP3)	p53 pathway	intergenic	LOC730338;IGFBP3;ENSG00000229628;HUMAN|HGNC=5472|UniProtKB=P17936;ENSG00000224547	HUMAN|HGNC=5472|UniProtKB=P17936
7	46889411		G	A	rs4236382	Tensin-3 (TNS3)		intergenic	LOC730338;ENSG00000242948;TNS3;ENSG00000232072	HUMAN|HGNC=21616|UniProtKB=Q68CZ2
7	47510741		A	G	rs6948177	Tensin-3 (TNS3)		intronic	TNS3;ENSG00000136205	HUMAN|HGNC=21616|UniProtKB=Q68CZ2
7	73167259		C	T	rs12539962	Claudin-3 (CLDN3)		intergenic	ENSG00000106077;ENSG00000165215;CLDN3;ABHD11	HUMAN|HGNC=2045|UniProtKB=O15551
7	73167259		C	T	rs12539962	Protein ABHD11 (ABHD11)		intergenic	ENSG00000106077;ENSG00000165215;CLDN3;ABHD11	HUMAN|HGNC=16407|UniProtKB=Q8NFV4
7	99477426		G	A	rs2527927	Olfactory receptor 2AE1 (OR2AE1)		intronic|upstream	ENSG00000146833;OR2AE1;ENSG00000244623;TRIM4	HUMAN|HGNC=15087|UniProtKB=Q8NHA4
7	99477426		G	A	rs2527927	E3 ubiquitin-protein ligase TRIM4 (TRIM4)		intronic|upstream	ENSG00000146833;OR2AE1;ENSG00000244623;TRIM4	HUMAN|HGNC=16275|UniProtKB=Q9C037
7	129632840		T	G	rs62489410	Zinc finger C3HC-type protein 1 (ZC3HC1)		ncRNA_intronic	UBE2H;ZC3HC1;ENSG00000244036	HUMAN|HGNC=29913|UniProtKB=Q86WB0
7	129632840		T	G	rs62489410	Ubiquitin-conjugating enzyme E2 H (UBE2H)	Ubiquitin proteasome pathway	ncRNA_intronic	UBE2H;ZC3HC1;ENSG00000244036	HUMAN|HGNC=12484|UniProtKB=P62256
8	23664632		G	C	rs60911071	Homeobox protein Nkx-2.6 (NKX2-6)		upstream	ENSG00000159167;NKX2-6;STC1;ENSG00000207027;ENSG00000271118	HUMAN|HGNC=32940|UniProtKB=A6NCS4
8	23664632		G	C	rs60911071	Stanniocalcin-1 (STC1)		upstream	ENSG00000159167;NKX2-6;STC1;ENSG00000207027;ENSG00000271118	HUMAN|HGNC=11373|UniProtKB=P52823
8	59742639		G	C	rs826732	Thymocyte selection-associated high mobility group box protein TOX (TOX)		intronic	ENSG00000198846;TOX	HUMAN|HGNC=18988|UniProtKB=O94900
8	117624093		T	C	rs2450115	Eukaryotic translation initiation factor 3 subunit H (EIF3H)		intergenic	EIF3H;LINC00536;ENSG00000147677;ENSG00000253672	HUMAN|HGNC=3273|UniProtKB=O15372
8	117630683		A	C	rs16892766	Eukaryotic translation initiation factor 3 subunit H (EIF3H)		intergenic	ENSG00000253672;ENSG00000147677;EIF3H;LINC00536	HUMAN|HGNC=3273|UniProtKB=O15372
8	117790914		C	A	rs117079142	rRNA-processing protein UTP23 homolog (UTP23)		downstream|intronic	RAD21;UTP23;ENSG00000147679	HUMAN|HGNC=28224|UniProtKB=Q9BRU9
8	117790914		C	A	rs117079142	Double-strand-break repair protein rad21 homolog (RAD21)		downstream|intronic	RAD21;UTP23;ENSG00000147679	HUMAN|HGNC=9811|UniProtKB=O60216
8	128413305		G	T	rs6983267	Putative POU domain, class 5, transcription factor 1B (POU5F1B)		ncRNA_intronic	HUMAN|HGNC=7553|UniProtKB=P01106;ENSG00000246228;HUMAN|HGNC=9223|UniProtKB=Q06416;CASC8;CCAT2	HUMAN|HGNC=9223|UniProtKB=Q06416
8	128413305		G	T	rs6983267	Myc proto-oncogene protein (MYC)	CCKR signaling map;Interleukin signaling pathway;Oxidative stress response;PDGF signaling pathway;Wnt signaling pathway;p53 pathway feedback loops 2	ncRNA_intronic	HUMAN|HGNC=7553|UniProtKB=P01106;ENSG00000246228;HUMAN|HGNC=9223|UniProtKB=Q06416;CASC8;CCAT2	HUMAN|HGNC=7553|UniProtKB=P01106
8	128414892		T	C	rs7013278	Putative POU domain, class 5, transcription factor 1B (POU5F1B)		ncRNA_intronic	CCAT2;CASC8;HUMAN|HGNC=7553|UniProtKB=P01106;ENSG00000246228;HUMAN|HGNC=9223|UniProtKB=Q06416	HUMAN|HGNC=9223|UniProtKB=Q06416
8	128414892		T	C	rs7013278	Myc proto-oncogene protein (MYC)	CCKR signaling map;Interleukin signaling pathway;Oxidative stress response;PDGF signaling pathway;Wnt signaling pathway;p53 pathway feedback loops 2	ncRNA_intronic	CCAT2;CASC8;HUMAN|HGNC=7553|UniProtKB=P01106;ENSG00000246228;HUMAN|HGNC=9223|UniProtKB=Q06416	HUMAN|HGNC=7553|UniProtKB=P01106
9	22105927		T	C	rs7859362	Cyclin-dependent kinase 4 inhibitor B (CDKN2B)	p53 pathway	ncRNA_intronic	AS1;ENSG00000240498;CDKN2B	HUMAN|HGNC=1788|UniProtKB=P42772
9	34107505		C	T	rs11557154	DDB1- and CUL4-associated factor 12 (DCAF12)		nonsynonymous	DCAF12;ENSG00000224802;ENSG00000198876	HUMAN|HGNC=19911|UniProtKB=Q5T6F0
9	101679752		T	G	rs34405347	Collagen alpha-1(XV) chain (COL15A1)	Integrin signalling pathway	intergenic	ENSG00000204291;GALNT12;ENSG00000229338;COL15A1	HUMAN|HGNC=2192|UniProtKB=P39059
9	101679752		T	G	rs34405347	Polypeptide N-acetylgalactosaminyltransferase 12 (GALNT12)		intergenic	ENSG00000204291;GALNT12;ENSG00000229338;COL15A1	HUMAN|HGNC=19877|UniProtKB=Q8IXK2
9	110373819		C	T	rs10978941	Krueppel-like factor 4 (KLF4)	CCKR signaling map	intergenic	ACTL7B;ENSG00000227350;ENSG00000202308;KLF4	HUMAN|HGNC=6348|UniProtKB=O43474
9	110373819		C	T	rs10978941	Actin-like protein 7B (ACTL7B)		intergenic	ACTL7B;ENSG00000227350;ENSG00000202308;KLF4	HUMAN|HGNC=162|UniProtKB=Q9Y614
9	113654654		G	C	rs10817106	Lysophosphatidic acid receptor 1 (LPAR1)		intronic	LPAR1;ENSG00000198121	HUMAN|HGNC=3166|UniProtKB=Q92633
9	136682468		C	T	rs7038489	Guanine nucleotide exchange factor VAV2 (VAV2)	B cell activation;PDGF signaling pathway;T cell activation	intronic	ENSG00000160293;VAV2	HUMAN|HGNC=12658|UniProtKB=P52735
9	136925663		G	T	rs11789898	Bromodomain-containing protein 3 (BRD3)		downstream|intronic|upstream	BRD3;ENSG00000235138;ENSG00000169925;LOC100130548	HUMAN|HGNC=1104|UniProtKB=Q15059
10	29291556		C	T	rs1773860	Lysozyme-like protein 1 (LYZL1)		intergenic	ENSG00000120563;LYZL1;ENSG00000229605;C10orf126	HUMAN|HGNC=30502|UniProtKB=Q6UWQ5
10	29291556		C	T	rs1773860	Putative uncharacterized protein C10orf126 (C10orf126)		intergenic	ENSG00000120563;LYZL1;ENSG00000229605;C10orf126	HUMAN|HGNC=28693|UniProtKB=Q8N4M7
10	52646093		G	A	rs10821905	cGMP-dependent protein kinase 1 (PRKG1)	CCKR signaling map;Endothelin signaling pathway	upstream	ENSG00000148584;PRKG1;A1CF;ENSG00000236944	HUMAN|HGNC=9414|UniProtKB=Q13976
10	52646093		G	A	rs10821905	APOBEC1 complementation factor (A1CF)		upstream	ENSG00000148584;PRKG1;A1CF;ENSG00000236944	HUMAN|HGNC=24086|UniProtKB=Q9NQ94
10	80819132		A	G	rs704017	Zinc finger MIZ domain-containing protein 1 (ZMIZ1)		ncRNA_intronic	ZMIZ1;ENSG00000224596;AS1	HUMAN|HGNC=16493|UniProtKB=Q9ULJ6
10	81048611		C	T	rs1782645	Zinc finger MIZ domain-containing protein 1 (ZMIZ1)		intronic	ZMIZ1;ENSG00000108175	HUMAN|HGNC=16493|UniProtKB=Q9ULJ6
10	91574624		G	A	rs7071258	Kinesin-like protein KIF20B (KIF20B)		intergenic	LINC00865;ENSG00000232229;KIF20B;ENSG00000138182	HUMAN|HGNC=7212|UniProtKB=Q96Q89
10	101290301		T	C	rs6584283	Homeobox protein Nkx-2.3 (NKX2-3)		downstream|ncRNA_intronic|upstream	ENSG00000257582;LINC01475;NKX2-3;ENSG00000119919;ENSG00000228778	HUMAN|HGNC=7836|UniProtKB=Q8TAU0
10	101344263		G	A	rs35564340	Homeobox protein Nkx-2.3 (NKX2-3)		intergenic	ENSG00000119919;NKX2-3;SLC25A28;ENSG00000238588	HUMAN|HGNC=7836|UniProtKB=Q8TAU0
10	101344263		G	A	rs35564340	Mitoferrin-2 (SLC25A28)		intergenic	ENSG00000119919;NKX2-3;SLC25A28;ENSG00000238588	HUMAN|HGNC=23472|UniProtKB=Q96A46
10	104595248		G	A	rs4919687	Steroid 17-alpha-hydroxylase_17,20 lyase (CYP17A1)		downstream|intronic	CYP17A1;ENSG00000213061;ENSG00000148795;ENSG00000203886	HUMAN|HGNC=2593|UniProtKB=P05093
10	114280702		T	C	rs12241008	Vesicle transport through interaction with t-SNAREs homolog 1A (VTI1A)	Metabotropic glutamate receptor group III pathway	intronic	ENSG00000151532;VTI1A	HUMAN|HGNC=17792|UniProtKB=Q96AJ9
10	114726843		G	A	rs11196172	Transcription factor 7-like 2 (TCF7L2)	Alzheimer disease-presenilin pathway;Angiogenesis;Cadherin signaling pathway;Wnt signaling pathway	intronic	TCF7L2;ENSG00000148737	HUMAN|HGNC=11641|UniProtKB=Q9NQB0
11	10331664		A	C	rs4444073	Pro-adrenomedullin (ADM)		downstream	ADM;ENSG00000148926;ENSG00000133805;CAND111	HUMAN|HGNC=259|UniProtKB=P35318
11	10331664		A	C	rs4444073	AMP deaminase 3 (AMPD3)	Purine metabolism	downstream	ADM;ENSG00000148926;ENSG00000133805;CAND111	HUMAN|HGNC=470|UniProtKB=Q01432
11	61552680		G	T	rs174537	Transmembrane protein 258 (TMEM258)		downstream|intronic	TMEM258;ENSG00000124920;MYRF;ENSG00000134825	HUMAN|HGNC=1164|UniProtKB=P61165
11	61552680		G	T	rs174537	Myelin regulatory factor (MYRF)		downstream|intronic	TMEM258;ENSG00000124920;MYRF;ENSG00000134825	HUMAN|HGNC=1181|UniProtKB=Q9Y2G1
11	69938433		A	G	rs10751097	Anoctamin-1 (ANO1)		intronic	ENSG00000131620;ANO1	HUMAN|HGNC=21625|UniProtKB=Q5XXA6
11	74364566		A	C	rs11236187	DNA polymerase delta subunit 3 (POLD3)		downstream|intronic	ENSG00000254500;CHRDL2;ENSG00000077514;POLD3	HUMAN|HGNC=20932|UniProtKB=Q15054
11	74364566		A	C	rs11236187	Chordin-like protein 2 (CHRDL2)		downstream|intronic	ENSG00000254500;CHRDL2;ENSG00000077514;POLD3	HUMAN|HGNC=24168|UniProtKB=Q6WN34
11	74409077		T	C	rs7946853	Chordin-like protein 2 (CHRDL2)		downstream|intronic|upstream	ENSG00000185162;CHRDL2;ENSG00000054938	HUMAN|HGNC=24168|UniProtKB=Q6WN34
11	74628743		C	T	rs117042741	X-ray radiation resistance-associated protein 1 (XRRA1)		downstream|intronic|ncRNA_intronic|upstream	ENSG00000241170;ENSG00000166435;XRRA1	HUMAN|HGNC=18868|UniProtKB=Q6P2D8
11	100717136		G	A	rs55864876	Rho GTPase-activating protein 42 (ARHGAP42)	PDGF signaling pathway	intronic	ENSG00000165895;ARHGAP42	HUMAN|HGNC=26545|UniProtKB=A6NI28
11	101616011		C	T	rs2155065	Angiopoietin-related protein 5 (ANGPTL5)		intergenic	ANGPTL5;TRPC6;ENSG00000137672	HUMAN|HGNC=19705|UniProtKB=Q86XS5
11	101616011		C	T	rs2155065	Short transient receptor potential channel 6 (TRPC6)	Alzheimer disease-presenilin pathway	intergenic	ANGPTL5;TRPC6;ENSG00000137672	HUMAN|HGNC=12338|UniProtKB=Q9Y210
11	111156836		T	C	rs3087967	POU domain class 2-associating factor 2 (POU2AF2)		UTR3	C11orf53;HUMAN|HGNC=26978|UniProtKB=A8K830;ENSG00000150750	HUMAN|HGNC=30527|UniProtKB=Q8IXP5
11	111156836		T	C	rs3087967	POU class 2 homeobox associating factor 3 (POU2AF3)		UTR3	C11orf53;HUMAN|HGNC=26978|UniProtKB=A8K830;ENSG00000150750	HUMAN|HGNC=26978|UniProtKB=A8K830
11	118758089		C	T	rs497916	C-X-C chemokine receptor type 5 (CXCR5)	Inflammation mediated by chemokine and cytokine signaling pathway	intronic|ncRNA_intronic	ENSG00000245869;CXCR5;ENSG00000160683	HUMAN|HGNC=1060|UniProtKB=P32302
12	4368352		T	C	rs10774214	G1_S-specific cyclin-D2 (CCND2)	Cell cycle;PI3 kinase pathway	ncRNA_intronic	ENSG00000256164;ENSG00000255920;CCND2;AS1	HUMAN|HGNC=1583|UniProtKB=P30279
12	4388271		C	T	rs3217810	G1_S-specific cyclin-D2 (CCND2)	Cell cycle;PI3 kinase pathway	intronic|upstream	ENSG00000255920;AS1;CCND2;ENSG00000118971;ENSG00000256164	HUMAN|HGNC=1583|UniProtKB=P30279
12	4400808		C	T	rs3217874	G1_S-specific cyclin-D2 (CCND2)	Cell cycle;PI3 kinase pathway	intronic	ENSG00000118971;CCND2;HUMAN|HGNC=1583|UniProtKB=P30279	HUMAN|HGNC=1583|UniProtKB=P30279
12	6385727		C	T	rs10849432	CD9 antigen (CD9)		intergenic	CD9;ENSG00000256103;ENSG00000008323;PLEKHG6	HUMAN|HGNC=1709|UniProtKB=P21926
12	6385727		C	T	rs10849432	Pleckstrin homology domain-containing family G member 6 (PLEKHG6)		intergenic	CD9;ENSG00000256103;ENSG00000008323;PLEKHG6	HUMAN|HGNC=25562|UniProtKB=Q3KR16
12	6407044		A	C	rs10849434	CD9 antigen (CD9)		intergenic	HUMAN|HGNC=25562|UniProtKB=Q3KR16;ENSG00000256103;HUMAN|HGNC=29522|UniProtKB=Q99619;CD9;ENSG00000008323;HUMAN|HGNC=12009|UniProtKB=P60174;PLEKHG6	HUMAN|HGNC=1709|UniProtKB=P21926
12	6407044		A	C	rs10849434	SPRY domain-containing SOCS box protein 2 (SPSB2)		intergenic	HUMAN|HGNC=25562|UniProtKB=Q3KR16;ENSG00000256103;HUMAN|HGNC=29522|UniProtKB=Q99619;CD9;ENSG00000008323;HUMAN|HGNC=12009|UniProtKB=P60174;PLEKHG6	HUMAN|HGNC=29522|UniProtKB=Q99619
12	6407044		A	C	rs10849434	Triosephosphate isomerase (TPI1)	Glycolysis	intergenic	HUMAN|HGNC=25562|UniProtKB=Q3KR16;ENSG00000256103;HUMAN|HGNC=29522|UniProtKB=Q99619;CD9;ENSG00000008323;HUMAN|HGNC=12009|UniProtKB=P60174;PLEKHG6	HUMAN|HGNC=12009|UniProtKB=P60174
12	6407044		A	C	rs10849434	Pleckstrin homology domain-containing family G member 6 (PLEKHG6)		intergenic	HUMAN|HGNC=25562|UniProtKB=Q3KR16;ENSG00000256103;HUMAN|HGNC=29522|UniProtKB=Q99619;CD9;ENSG00000008323;HUMAN|HGNC=12009|UniProtKB=P60174;PLEKHG6	HUMAN|HGNC=25562|UniProtKB=Q3KR16
12	31594813		C	T	rs77969132	DENN domain-containing protein 5B (DENND5B)		intronic	DENND5B;ENSG00000170456	HUMAN|HGNC=28338|UniProtKB=Q6ZUT9
12	43130624		A	G	rs2730985	A disintegrin and metalloproteinase with thrombospondin motifs 20 (ADAMTS20)		intergenic	ENSG00000271272;LOC105369739;ENSG00000257114;ADAMTS20	HUMAN|HGNC=17178|UniProtKB=P59510
12	51216890		T	C	rs11169572	Transmembrane protease serine 12 (TMPRSS12)		downstream	ATF1;TMPRSS12;ENSG00000123268;ENSG00000243075	HUMAN|HGNC=28779|UniProtKB=Q86WS5
12	51216890		T	C	rs11169572	Cyclic AMP-dependent transcription factor ATF-1 (ATF1)	Apoptosis signaling pathway;p38 MAPK pathway	downstream	ATF1;TMPRSS12;ENSG00000123268;ENSG00000243075	HUMAN|HGNC=783|UniProtKB=P18846
12	57540848		C	G	rs7398375	Prolow-density lipoprotein receptor-related protein 1 (LRP1)	Alzheimer disease-presenilin pathway	intronic|ncRNA_intronic	AS;LRP1;ENSG00000123384;ENSG00000259125	HUMAN|HGNC=6692|UniProtKB=Q07954
12	64404555		T	C	rs7297628	SLIT-ROBO Rho GTPase-activating protein 1 (SRGAP1)	Axon guidance mediated by Slit/Robo;PDGF signaling pathway	intronic	SRGAP1;ENSG00000196935	HUMAN|HGNC=17382|UniProtKB=Q7Z6B7
12	71518329		G	T	rs11178634	Receptor-type tyrosine-protein phosphatase R (PTPRR)		downstream	ENSG00000127324;TSPAN8;ENSG00000258053;PTPRR	HUMAN|HGNC=9680|UniProtKB=Q15256
12	71518329		G	T	rs11178634	Tetraspanin-8 (TSPAN8)		downstream	ENSG00000127324;TSPAN8;ENSG00000258053;PTPRR	HUMAN|HGNC=11855|UniProtKB=P19075
12	96050887		A	G	rs11108175	Netrin-4 (NTN4)	Axon guidance mediated by Slit/Robo;Axon guidance mediated by netrin;Integrin signalling pathway	downstream|ncRNA_intronic	ENSG00000257150;PGAM1P5;ENSG00000074527;NTN4	HUMAN|HGNC=13658|UniProtKB=Q9HB63
12	112007756		C	T	rs653178	Ataxin-2 (ATXN2)		intronic	ENSG00000204842;ATXN2	HUMAN|HGNC=10555|UniProtKB=Q99700
12	115094260		A	G	rs11067228	T-box transcription factor TBX5 (TBX5)		downstream	TBX5;AS1;TBX3;ENSG00000199220;ENSG00000258254	HUMAN|HGNC=11604|UniProtKB=Q99593
12	115094260		A	G	rs11067228	T-box transcription factor TBX3 (TBX3)		downstream	TBX5;AS1;TBX3;ENSG00000199220;ENSG00000258254	HUMAN|HGNC=11602|UniProtKB=O15119
12	115098094		G	A	rs9634162	T-box transcription factor TBX5 (TBX5)		upstream	AS1;TBX3;ENSG00000199220;ENSG00000135111;TBX5	HUMAN|HGNC=11604|UniProtKB=Q99593
12	115098094		G	A	rs9634162	T-box transcription factor TBX3 (TBX3)		upstream	AS1;TBX3;ENSG00000199220;ENSG00000135111;TBX5	HUMAN|HGNC=11602|UniProtKB=O15119
12	115890922		T	C	rs7300312	Mediator of RNA polymerase II transcription subunit 13-like (MED13L)		intergenic	ENSG00000257726;TBX3;MED13L;ENSG00000258108	HUMAN|HGNC=22962|UniProtKB=Q71F56
12	115890922		T	C	rs7300312	T-box transcription factor TBX3 (TBX3)		intergenic	ENSG00000257726;TBX3;MED13L;ENSG00000258108	HUMAN|HGNC=11602|UniProtKB=O15119
12	117747590		T	G	rs73208120	Nanos homolog 1 (NANOS1)		intronic	ENSG00000089250;NOS1	HUMAN|HGNC=23044|UniProtKB=Q8WY41
12	117747590		T	G	rs73208120	Nitric oxide synthase 1 (NOS1)	CCKR signaling map;Gonadotropin-releasing hormone receptor pathway	intronic	ENSG00000089250;NOS1	HUMAN|HGNC=7872|UniProtKB=P29475
13	27543193		C	T	rs116964464	G-protein coupled receptor 12 (GPR12)		intergenic	ENSG00000230256;ENSG00000223782;GPR12;USP12	HUMAN|HGNC=4466|UniProtKB=P47775
13	27543193		C	T	rs116964464	Ubiquitin carboxyl-terminal hydrolase 12 (USP12)		intergenic	ENSG00000230256;ENSG00000223782;GPR12;USP12	HUMAN|HGNC=20485|UniProtKB=O75317
13	34093518		C	G	rs10161980	StAR-related lipid transfer protein 13 (STARD13)	PDGF signaling pathway	ncRNA_intronic	STARD13;ENSG00000230490	HUMAN|HGNC=19164|UniProtKB=Q9Y3M8
13	37491650		T	C	rs12427846	Mothers against decapentaplegic homolog 9 (SMAD9)	Gonadotropin-releasing hormone receptor pathway;TGF-beta signaling pathway	intronic	ENSG00000120693;SMAD9	HUMAN|HGNC=6774|UniProtKB=O15198
13	73649152		A	G	rs45597035	Krueppel-like factor 5 (KLF5)		intronic	ENSG00000102554;KLF5	HUMAN|HGNC=6349|UniProtKB=Q13887
13	73791554		T	C	rs78341008	Krueppel-like factor 5 (KLF5)		intergenic	ENSG00000206697;ENSG00000201253;KLF5;LINC00392	HUMAN|HGNC=6349|UniProtKB=Q13887
13	73986628		A	G	rs1886450	Krueppel-like factor 5 (KLF5)		downstream|upstream	ENSG00000224853;ENSG00000229708;LINC00392;KLF5	HUMAN|HGNC=6349|UniProtKB=Q13887
13	110352851		G	C	rs1078563	Insulin receptor substrate 2 (IRS2)	Gonadotropin-releasing hormone receptor pathway;Insulin/IGF pathway-mitogen activated protein kinase kinase/MAP kinase cascade;Insulin/IGF pathway-protein kinase B signaling cascade;Interleukin signaling pathway	intergenic	ENSG00000234854;ENSG00000229792;HUMAN|HGNC=6126|UniProtKB=Q9Y4H2;LINC00676;LINC00399	HUMAN|HGNC=6126|UniProtKB=Q9Y4H2
13	111078872		A	G	rs4600332	Collagen alpha-2(IV) chain (COL4A2)	Integrin signalling pathway	downstream|intronic	COL4A2;ENSG00000134871	HUMAN|HGNC=2203|UniProtKB=P08572
14	51359658		T	G	rs28611105	Protein ABHD12B (ABHD12B)		intronic	ENSG00000100504;ABHD12B;ENSG00000131969	HUMAN|HGNC=19837|UniProtKB=Q7Z5M8
14	51359658		T	G	rs28611105	Glycogen phosphorylase, liver form (PYGL)	Heterotrimeric G-protein signaling pathway-Gi alpha and Gs alpha mediated pathway	intronic	ENSG00000100504;ABHD12B;ENSG00000131969	HUMAN|HGNC=9725|UniProtKB=P06737
14	52491655		T	C	rs1497077	Nidogen-2 (NID2)		intronic	NID2;ENSG00000087303	HUMAN|HGNC=13389|UniProtKB=Q14112
14	54419106		A	C	rs35107139	Bone morphogenetic protein 4 (BMP4)	Gonadotropin-releasing hormone receptor pathway;TGF-beta signaling pathway	intronic|upstream	BMP4;MIR5580;ENSG00000266431;ENSG00000125378	HUMAN|HGNC=1071|UniProtKB=P12644
14	54445157		G	A	rs4901473	Cyclin-dependent kinase 3 (CDK3)		intergenic	ENSG00000224004;BMP4;ENSG00000125378;CDKN3	HUMAN|HGNC=1772|UniProtKB=Q00526
14	54445157		G	A	rs4901473	Cyclin-dependent kinase inhibitor 3 (CDKN3)		intergenic	ENSG00000224004;BMP4;ENSG00000125378;CDKN3	HUMAN|HGNC=1791|UniProtKB=Q16667
14	54445157		G	A	rs4901473	Bone morphogenetic protein 4 (BMP4)	Gonadotropin-releasing hormone receptor pathway;TGF-beta signaling pathway	intergenic	ENSG00000224004;BMP4;ENSG00000125378;CDKN3	HUMAN|HGNC=1071|UniProtKB=P12644
14	59189361		G	A	rs17094983	Dapper homolog 1 (DACT1)	Wnt signaling pathway	intergenic	ENSG00000165617;DACT1;ENSG00000221427;LINC01500	HUMAN|HGNC=17748|UniProtKB=Q9NYF0
14	59208437		G	A	rs8020436	Dapper homolog 1 (DACT1)	Wnt signaling pathway	intergenic	DACT1;LINC01500;ENSG00000221427;ENSG00000165617	HUMAN|HGNC=17748|UniProtKB=Q9NYF0
14	93014929		G	A	rs61975764	Ras and Rab interactor 3 (RIN3)		intronic	ENSG00000100599;RIN3	HUMAN|HGNC=18751|UniProtKB=Q8TB24
14	99782937		G	A	rs80158569	Actin-histidine N-methyltransferase (SETD3)		intergenic	ENSG00000127152;BCL11B;SETD3;ENSG00000258383	HUMAN|HGNC=20493|UniProtKB=Q86TU7
14	99782937		G	A	rs80158569	B-cell lymphoma_leukemia 11B (BCL11B)		intergenic	ENSG00000127152;BCL11B;SETD3;ENSG00000258383	HUMAN|HGNC=13222|UniProtKB=Q9C0K0
15	32999806		C	T	rs1554865	Neuroendocrine protein 7B2 (SCG5)		intergenic	HUMAN|HGNC=2001|UniProtKB=O60565;SCG5;HUMAN|HGNC=10816|UniProtKB=P05408;ENSG00000166922;GREM1;ENSG00000259721	HUMAN|HGNC=10816|UniProtKB=P05408
15	32999806		C	T	rs1554865	Gremlin-1 (GREM1)		intergenic	HUMAN|HGNC=2001|UniProtKB=O60565;SCG5;HUMAN|HGNC=10816|UniProtKB=P05408;ENSG00000166922;GREM1;ENSG00000259721	HUMAN|HGNC=2001|UniProtKB=O60565
15	33009574		C	G	rs1919364	Neuroendocrine protein 7B2 (SCG5)		downstream|ncRNA_exonic|upstream	LOC100131315;SCG5;ENSG00000166923;ENSG00000259721;GREM1	HUMAN|HGNC=10816|UniProtKB=P05408
15	33009574		C	G	rs1919364	Gremlin-1 (GREM1)		downstream|ncRNA_exonic|upstream	LOC100131315;SCG5;ENSG00000166923;ENSG00000259721;GREM1	HUMAN|HGNC=2001|UniProtKB=O60565
15	33156386		G	A	rs17816465	Formin-1 (FMN1)		intronic	FMN1;ENSG00000248905	HUMAN|HGNC=3768|UniProtKB=Q68DA7
15	67000117		C	A	rs3809570	Mothers against decapentaplegic homolog 6 (SMAD6)	TGF-beta signaling pathway	intronic|upstream	ENSG00000137834;SMAD6	HUMAN|HGNC=6772|UniProtKB=O43541
15	67402824		T	C	rs56324967	Mothers against decapentaplegic homolog 3 (SMAD3)	Gonadotropin-releasing hormone receptor pathway;TGF-beta signaling pathway	intronic	ENSG00000166949;SMAD3	HUMAN|HGNC=6769|UniProtKB=P84022
15	68075698		G	A	rs77148098	Uncharacterized protein C15orf61 (C15orf61)		intronic	ENSG00000137764;HUMAN|HGNC=34453|UniProtKB=A6NNL5;MAP2K5;HUMAN|HGNC=2752|UniProtKB=O75925	HUMAN|HGNC=34453|UniProtKB=A6NNL5
15	68075698		G	A	rs77148098	Dual specificity mitogen-activated protein kinase kinase 5 (MAP2K5)	CCKR signaling map;EGF receptor signaling pathway	intronic	ENSG00000137764;HUMAN|HGNC=34453|UniProtKB=A6NNL5;MAP2K5;HUMAN|HGNC=2752|UniProtKB=O75925	HUMAN|HGNC=6845|UniProtKB=Q13163
15	68075698		G	A	rs77148098	E3 SUMO-protein ligase PIAS1 (PIAS1)	Interferon-gamma signaling pathway;JAK/STAT signaling pathway	intronic	ENSG00000137764;HUMAN|HGNC=34453|UniProtKB=A6NNL5;MAP2K5;HUMAN|HGNC=2752|UniProtKB=O75925	HUMAN|HGNC=2752|UniProtKB=O75925
15	72508799		C	A	rs8031386	Pyruvate kinase PKM (PKM)	Glycolysis;Pyruvate metabolism	downstream|intronic	HUMAN|HGNC=7608|UniProtKB=B2RTY4;HUMAN|HGNC=26921|UniProtKB=Q2NL67;ENSG00000067225;PKM;HUMAN|HGNC=22992|UniProtKB=Q96LD8	HUMAN|HGNC=9021|UniProtKB=P14618
15	72508799		C	A	rs8031386	Unconventional myosin-IXa (MYO9A)	Nicotinic acetylcholine receptor signaling pathway	downstream|intronic	HUMAN|HGNC=7608|UniProtKB=B2RTY4;HUMAN|HGNC=26921|UniProtKB=Q2NL67;ENSG00000067225;PKM;HUMAN|HGNC=22992|UniProtKB=Q96LD8	HUMAN|HGNC=7608|UniProtKB=B2RTY4
15	72508799		C	A	rs8031386	Protein mono-ADP-ribosyltransferase PARP6 (PARP6)		downstream|intronic	HUMAN|HGNC=7608|UniProtKB=B2RTY4;HUMAN|HGNC=26921|UniProtKB=Q2NL67;ENSG00000067225;PKM;HUMAN|HGNC=22992|UniProtKB=Q96LD8	HUMAN|HGNC=26921|UniProtKB=Q2NL67
15	72508799		C	A	rs8031386	Sentrin-specific protease 8 (SENP8)		downstream|intronic	HUMAN|HGNC=7608|UniProtKB=B2RTY4;HUMAN|HGNC=26921|UniProtKB=Q2NL67;ENSG00000067225;PKM;HUMAN|HGNC=22992|UniProtKB=Q96LD8	HUMAN|HGNC=22992|UniProtKB=Q96LD8
15	91185291		C	T	rs71407320	CREB-regulated transcription coactivator 3 (CRTC3)		synonymous	ENSG00000140577;AS1;CRTC3;HUMAN|HGNC=3657|UniProtKB=P07332;ENSG00000259736;HUMAN|HGNC=6825|UniProtKB=P49641	HUMAN|HGNC=26148|UniProtKB=Q6UUV7
15	91185291		C	T	rs71407320	Alpha-mannosidase 2x (MAN2A2)		synonymous	ENSG00000140577;AS1;CRTC3;HUMAN|HGNC=3657|UniProtKB=P07332;ENSG00000259736;HUMAN|HGNC=6825|UniProtKB=P49641	HUMAN|HGNC=6825|UniProtKB=P49641
15	91185291		C	T	rs71407320	Tyrosine-protein kinase Fes_Fps (FES)	Axon guidance mediated by semaphorins	synonymous	ENSG00000140577;AS1;CRTC3;HUMAN|HGNC=3657|UniProtKB=P07332;ENSG00000259736;HUMAN|HGNC=6825|UniProtKB=P49641	HUMAN|HGNC=3657|UniProtKB=P07332
16	68743939		A	C	rs9924886	Cadherin-15 (CDH15)	Cadherin signaling pathway;Wnt signaling pathway	intronic	ENSG00000062038;CDH3;CDH1	HUMAN|HGNC=1754|UniProtKB=P55291
16	68743939		A	C	rs9924886	Cadherin-1 (CDH1)	Alzheimer disease-presenilin pathway;CCKR signaling map;Cadherin signaling pathway;Wnt signaling pathway	intronic	ENSG00000062038;CDH3;CDH1	HUMAN|HGNC=1748|UniProtKB=P12830
16	68743939		A	C	rs9924886	Cadherin-3 (CDH3)	Alzheimer disease-presenilin pathway;Cadherin signaling pathway;Wnt signaling pathway	intronic	ENSG00000062038;CDH3;CDH1	HUMAN|HGNC=1762|UniProtKB=P22223
16	86703949		C	T	rs62042090	Forkhead box protein L1 (FOXL1)		downstream	HUMAN|HGNC=3817|UniProtKB=Q12952;FOXL1;ENSG00000261161;LOC101928614;ENSG00000260026	HUMAN|HGNC=3817|UniProtKB=Q12952
17	800593		T	C	rs12603526	Nucleoredoxin (NXN)		intronic	ENSG00000167693;NXN	HUMAN|HGNC=18008|UniProtKB=Q6DKJ4
17	809643		G	A	rs4968127	Nucleoredoxin (NXN)		intronic|upstream	ENSG00000167693;LOC101927727;NXN;ENSG00000262003	HUMAN|HGNC=18008|UniProtKB=Q6DKJ4
17	10707241		G	A	rs1078643	Transmembrane protein 238-like (TMEM238L)		ncRNA_exonic|ncRNA_intronic	ENSG00000263429;AS1;TMEM220;LINC00675;ENSG00000263400	HUMAN|HGNC=44356|UniProtKB=A6NJY4
17	10707241		G	A	rs1078643	Transmembrane protein 220 (TMEM220)		ncRNA_exonic|ncRNA_intronic	ENSG00000263429;AS1;TMEM220;LINC00675;ENSG00000263400	HUMAN|HGNC=33757|UniProtKB=Q6QAJ8
17	81053330		T	C	rs35204860	Meteorin-like protein (METRNL)		downstream	RPL23AP87;METRNL;ENSG00000261888;ENSG00000176845	HUMAN|HGNC=27584|UniProtKB=Q641Q3
18	3616779		T	A	rs1791373	Disks large-associated protein 1 (DLGAP1)		intronic	ENSG00000170579;DLGAP1	HUMAN|HGNC=2905|UniProtKB=O14490
18	46452327		A	G	rs2337113	Mothers against decapentaplegic homolog 7 (SMAD7)	TGF-beta signaling pathway	intronic	SMAD7;ENSG00000101665	HUMAN|HGNC=6773|UniProtKB=O15105
19	1157642		G	A	rs62131228	Protein strawberry notch homolog 2 (SBNO2)		intronic|upstream	SBNO2;ENSG00000064932	HUMAN|HGNC=29158|UniProtKB=Q9Y2G9
19	5840926		C	A	rs10409772	3-galactosyl-N-acetylglucosaminide 4-alpha-L-fucosyltransferase FUT3 (FUT3)		downstream|upstream	ENSG00000156413;ENSG00000171124;FUT3;FUT6	HUMAN|HGNC=4014|UniProtKB=P21217
19	5840926		C	A	rs10409772	4-galactosyl-N-acetylglucosaminide 3-alpha-L-fucosyltransferase FUT6 (FUT6)		downstream|upstream	ENSG00000156413;ENSG00000171124;FUT3;FUT6	HUMAN|HGNC=4017|UniProtKB=P51993
19	16417198		C	T	rs34797592	Krueppel-like factor 2 (KLF2)		ncRNA_intronic	ENSG00000267275;KLF2;AP1M1	HUMAN|HGNC=6347|UniProtKB=Q9Y5W3
19	16417198		C	T	rs34797592	AP-1 complex subunit mu-1 (AP1M1)		ncRNA_intronic	ENSG00000267275;KLF2;AP1M1	HUMAN|HGNC=13667|UniProtKB=Q9BXS5
19	33519927		T	G	rs28840750	Rhophilin-2 (RHPN2)		intronic	RHPN2;ENSG00000131941	HUMAN|HGNC=19974|UniProtKB=Q8IUC4
19	41860296		A	G	rs1800469	Transmembrane protein 91 (TMEM91)		downstream|intronic|upstream	B9D2;ENSG00000142046;ENSG00000255730;ENSG00000105329;ENSG00000123810;TMEM91;TGFB1	HUMAN|HGNC=32393|UniProtKB=Q6ZNR0
19	41860296		A	G	rs1800469	Transforming growth factor beta-1 proprotein (TGFB1)	Gonadotropin-releasing hormone receptor pathway;TGF-beta signaling pathway	downstream|intronic|upstream	B9D2;ENSG00000142046;ENSG00000255730;ENSG00000105329;ENSG00000123810;TMEM91;TGFB1	HUMAN|HGNC=11766|UniProtKB=P01137
19	41860296		A	G	rs1800469	B9 domain-containing protein 2 (B9D2)		downstream|intronic|upstream	B9D2;ENSG00000142046;ENSG00000255730;ENSG00000105329;ENSG00000123810;TMEM91;TGFB1	HUMAN|HGNC=28636|UniProtKB=Q9BPU9
19	49218602		C	T	rs12979278	MEF2-activating motif and SAP domain-containing transcriptional regulator (MAMSTR)		synonymous	ENSG00000176909;MAMSTR	HUMAN|HGNC=26689|UniProtKB=Q6ZN01
19	59017640		G	A	rs11670192	Long-chain fatty acid transport protein 5 (SLC27A5)		intronic	ENSG00000083807;SLC27A5	HUMAN|HGNC=10999|UniProtKB=Q9Y2P5
20	6376481		G	A	rs966816	Fermitin family homolog 1 (FERMT1)		intergenic	CASC20;ENSG00000229876;ENSG00000221449;FERMT1	HUMAN|HGNC=15889|UniProtKB=Q9BQL6
20	6603622		C	T	rs994308	Bone morphogenetic protein 2 (BMP2)	Gonadotropin-releasing hormone receptor pathway;TGF-beta signaling pathway	intergenic	BMP2;ENSG00000229876;CASC20;ENSG00000228482	HUMAN|HGNC=1069|UniProtKB=P12643
20	6699595		T	G	rs4813802	Bone morphogenetic protein 2 (BMP2)	Gonadotropin-releasing hormone receptor pathway;TGF-beta signaling pathway	intergenic	BMP2;HUMAN|HGNC=1069|UniProtKB=P12643;CASC20;ENSG00000229876;ENSG00000228482	HUMAN|HGNC=1069|UniProtKB=P12643
20	6762221		C	T	rs28488	Bone morphogenetic protein 2 (BMP2)	Gonadotropin-releasing hormone receptor pathway;TGF-beta signaling pathway	downstream	BMP2;ENSG00000125845;LINC01428;ENSG00000251833	HUMAN|HGNC=1069|UniProtKB=P12643
20	7812350		T	C	rs2423279	2-Hydroxyacid oxidase 1 (HAO1)	ATP synthesis	downstream	MIR8062;ENSG00000215586;HAO1;ENSG00000221726	HUMAN|HGNC=4809|UniProtKB=Q9UJM8
20	33187130		G	A	rs6059938	Phosphatidylinositol glycan anchor biosynthesis class U protein (PIGU)		intronic	ENSG00000101464;PIGU	HUMAN|HGNC=15791|UniProtKB=Q9H490
20	42532821		C	T	rs6065668	TOX high mobility group box family member 2 (TOX2)		intergenic	HUMAN|HGNC=15901|UniProtKB=Q9Y366;ENSG00000124191;ENSG00000233277;HUMAN|HGNC=16095|UniProtKB=Q96NM4;TOX2;LOC105372626	HUMAN|HGNC=16095|UniProtKB=Q96NM4
20	42532821		C	T	rs6065668	Intraflagellar transport protein 52 homolog (IFT52)		intergenic	HUMAN|HGNC=15901|UniProtKB=Q9Y366;ENSG00000124191;ENSG00000233277;HUMAN|HGNC=16095|UniProtKB=Q96NM4;TOX2;LOC105372626	HUMAN|HGNC=15901|UniProtKB=Q9Y366
20	42658274		A	C	rs6017248	TOX high mobility group box family member 2 (TOX2)		intronic	ENSG00000124191;TOX2	HUMAN|HGNC=16095|UniProtKB=Q96NM4
20	47340117		A	G	rs6066825	Phosphatidylinositol 3,4,5-trisphosphate-dependent Rac exchanger 1 protein (PREX1)	Inflammation mediated by chemokine and cytokine signaling pathway	intronic	HUMAN|HGNC=15853|UniProtKB=Q9Y6D5;ENSG00000124126;PREX1;HUMAN|HGNC=32594|UniProtKB=Q8TCU6	HUMAN|HGNC=32594|UniProtKB=Q8TCU6
20	47340117		A	G	rs6066825	Brefeldin A-inhibited guanine nucleotide-exchange protein 2 (ARFGEF2)		intronic	HUMAN|HGNC=15853|UniProtKB=Q9Y6D5;ENSG00000124126;PREX1;HUMAN|HGNC=32594|UniProtKB=Q8TCU6	HUMAN|HGNC=15853|UniProtKB=Q9Y6D5
20	48986567		C	T	rs6012915	Tyrosine-protein phosphatase non-receptor type 1 (PTPN1)	Cadherin signaling pathway	intergenic	PTPN1;LINC01271;ENSG00000244376;ENSG00000233077	HUMAN|HGNC=9642|UniProtKB=P18031
20	49060191		C	T	rs6095946	Tyrosine-protein phosphatase non-receptor type 1 (PTPN1)	Cadherin signaling pathway	intergenic	LINC01271;ENSG00000244376;PTPN1;ENSG00000231715	HUMAN|HGNC=9642|UniProtKB=P18031
20	49256285		C	T	rs6091189	RIPOR family member 3 (RIPOR3)		intronic|upstream	RIPOR3;ENSG00000042062;FAM65C	HUMAN|HGNC=16168|UniProtKB=Q96MK2
20	55831203		A	G	rs6014965	Bone morphogenetic protein 7 (BMP7)	Gonadotropin-releasing hormone receptor pathway;TGF-beta signaling pathway	intronic	BMP7;ENSG00000101144	HUMAN|HGNC=1074|UniProtKB=P18075
20	57475191		A	G	rs13831	Guanine nucleotide-binding protein G(s) subunit alpha isoforms XLas (GNAS)	5HT4 type receptor mediated signaling pathway;Beta1 adrenergic receptor signaling pathway;Beta2 adrenergic receptor signaling pathway;Beta3 adrenergic receptor signaling pathway;Cortocotropin releasing factor receptor signaling pathway;Endothelin signaling pathway;Enkephalin release;Gonadotropin-releasing hormone receptor pathway;Histamine H2 receptor mediated signaling pathway	UTR3|intronic	GNAS;ENSG00000087460	HUMAN|HGNC=4392|UniProtKB=Q5JWF2
20	60932414		T	C	rs1741640	Laminin subunit alpha-5 (LAMA5)	Integrin signalling pathway	downstream|intronic	ENSG00000130702;AS1;ENSG00000228812;HUMAN|HGNC=16143|UniProtKB=Q9BTV7;LAMA5	HUMAN|HGNC=6485|UniProtKB=O15230
20	60932414		T	C	rs1741640	CDK5 and ABL1 enzyme substrate 2 (CABLES2)		downstream|intronic	ENSG00000130702;AS1;ENSG00000228812;HUMAN|HGNC=16143|UniProtKB=Q9BTV7;LAMA5	HUMAN|HGNC=16143|UniProtKB=Q9BTV7
20	62308612		T	G	rs2738783	Regulator of telomere elongation helicase 1 (RTEL1)		downstream|intronic	ENSG00000026036;TNFRSF6B;RTEL1;ENSG00000258366	HUMAN|HGNC=15888|UniProtKB=Q9NZ71
20	62308612		T	G	rs2738783	Tumor necrosis factor receptor superfamily member 6B (TNFRSF6B)		downstream|intronic	ENSG00000026036;TNFRSF6B;RTEL1;ENSG00000258366	HUMAN|HGNC=11921|UniProtKB=O95407
21	47772439		G	A	rs9983528	Germinal-center associated nuclear protein (MCM3AP)		intronic	HUMAN|HGNC=1300|UniProtKB=P58505;HUMAN|HGNC=1298|UniProtKB=Q9H0A9;HUMAN|HGNC=1299|UniProtKB=P58557;ENSG00000160299;HUMAN|HGNC=17217|UniProtKB=Q14689;PCNT;HUMAN|HGNC=3974|UniProtKB=O95954;HUMAN|HGNC=6946|UniProtKB=O60318;HUMAN|HGNC=10500|UniProtKB=P04271;HUMAN|HGNC=6708|UniProtKB=P48449;HUMAN|HGNC=5186|UniProtKB=P55345	HUMAN|HGNC=6946|UniProtKB=O60318
21	47772439		G	A	rs9983528	Protein arginine N-methyltransferase 2 (PRMT2)		intronic	HUMAN|HGNC=1300|UniProtKB=P58505;HUMAN|HGNC=1298|UniProtKB=Q9H0A9;HUMAN|HGNC=1299|UniProtKB=P58557;ENSG00000160299;HUMAN|HGNC=17217|UniProtKB=Q14689;PCNT;HUMAN|HGNC=3974|UniProtKB=O95954;HUMAN|HGNC=6946|UniProtKB=O60318;HUMAN|HGNC=10500|UniProtKB=P04271;HUMAN|HGNC=6708|UniProtKB=P48449;HUMAN|HGNC=5186|UniProtKB=P55345	HUMAN|HGNC=5186|UniProtKB=P55345
21	47772439		G	A	rs9983528	Uncharacterized protein C21orf58 (C21orf58)		intronic	HUMAN|HGNC=1300|UniProtKB=P58505;HUMAN|HGNC=1298|UniProtKB=Q9H0A9;HUMAN|HGNC=1299|UniProtKB=P58557;ENSG00000160299;HUMAN|HGNC=17217|UniProtKB=Q14689;PCNT;HUMAN|HGNC=3974|UniProtKB=O95954;HUMAN|HGNC=6946|UniProtKB=O60318;HUMAN|HGNC=10500|UniProtKB=P04271;HUMAN|HGNC=6708|UniProtKB=P48449;HUMAN|HGNC=5186|UniProtKB=P55345	HUMAN|HGNC=1300|UniProtKB=P58505
21	47772439		G	A	rs9983528	Lanosterol synthase (LSS)	Cholesterol biosynthesis	intronic	HUMAN|HGNC=1300|UniProtKB=P58505;HUMAN|HGNC=1298|UniProtKB=Q9H0A9;HUMAN|HGNC=1299|UniProtKB=P58557;ENSG00000160299;HUMAN|HGNC=17217|UniProtKB=Q14689;PCNT;HUMAN|HGNC=3974|UniProtKB=O95954;HUMAN|HGNC=6946|UniProtKB=O60318;HUMAN|HGNC=10500|UniProtKB=P04271;HUMAN|HGNC=6708|UniProtKB=P48449;HUMAN|HGNC=5186|UniProtKB=P55345	HUMAN|HGNC=6708|UniProtKB=P48449
21	47772439		G	A	rs9983528	Pericentrin (PCNT)		intronic	HUMAN|HGNC=1300|UniProtKB=P58505;HUMAN|HGNC=1298|UniProtKB=Q9H0A9;HUMAN|HGNC=1299|UniProtKB=P58557;ENSG00000160299;HUMAN|HGNC=17217|UniProtKB=Q14689;PCNT;HUMAN|HGNC=3974|UniProtKB=O95954;HUMAN|HGNC=6946|UniProtKB=O60318;HUMAN|HGNC=10500|UniProtKB=P04271;HUMAN|HGNC=6708|UniProtKB=P48449;HUMAN|HGNC=5186|UniProtKB=P55345	HUMAN|HGNC=16068|UniProtKB=O95613
21	47772439		G	A	rs9983528	Speriolin-like protein (SPATC1L)		intronic	HUMAN|HGNC=1300|UniProtKB=P58505;HUMAN|HGNC=1298|UniProtKB=Q9H0A9;HUMAN|HGNC=1299|UniProtKB=P58557;ENSG00000160299;HUMAN|HGNC=17217|UniProtKB=Q14689;PCNT;HUMAN|HGNC=3974|UniProtKB=O95954;HUMAN|HGNC=6946|UniProtKB=O60318;HUMAN|HGNC=10500|UniProtKB=P04271;HUMAN|HGNC=6708|UniProtKB=P48449;HUMAN|HGNC=5186|UniProtKB=P55345	HUMAN|HGNC=1298|UniProtKB=Q9H0A9
21	47772439		G	A	rs9983528	Endoribonuclease YbeY (YBEY)		intronic	HUMAN|HGNC=1300|UniProtKB=P58505;HUMAN|HGNC=1298|UniProtKB=Q9H0A9;HUMAN|HGNC=1299|UniProtKB=P58557;ENSG00000160299;HUMAN|HGNC=17217|UniProtKB=Q14689;PCNT;HUMAN|HGNC=3974|UniProtKB=O95954;HUMAN|HGNC=6946|UniProtKB=O60318;HUMAN|HGNC=10500|UniProtKB=P04271;HUMAN|HGNC=6708|UniProtKB=P48449;HUMAN|HGNC=5186|UniProtKB=P55345	HUMAN|HGNC=1299|UniProtKB=P58557
21	47772439		G	A	rs9983528	Disco-interacting protein 2 homolog A (DIP2A)		intronic	HUMAN|HGNC=1300|UniProtKB=P58505;HUMAN|HGNC=1298|UniProtKB=Q9H0A9;HUMAN|HGNC=1299|UniProtKB=P58557;ENSG00000160299;HUMAN|HGNC=17217|UniProtKB=Q14689;PCNT;HUMAN|HGNC=3974|UniProtKB=O95954;HUMAN|HGNC=6946|UniProtKB=O60318;HUMAN|HGNC=10500|UniProtKB=P04271;HUMAN|HGNC=6708|UniProtKB=P48449;HUMAN|HGNC=5186|UniProtKB=P55345	HUMAN|HGNC=17217|UniProtKB=Q14689
21	47772439		G	A	rs9983528	Formimidoyltransferase-cyclodeaminase (FTCD)		intronic	HUMAN|HGNC=1300|UniProtKB=P58505;HUMAN|HGNC=1298|UniProtKB=Q9H0A9;HUMAN|HGNC=1299|UniProtKB=P58557;ENSG00000160299;HUMAN|HGNC=17217|UniProtKB=Q14689;PCNT;HUMAN|HGNC=3974|UniProtKB=O95954;HUMAN|HGNC=6946|UniProtKB=O60318;HUMAN|HGNC=10500|UniProtKB=P04271;HUMAN|HGNC=6708|UniProtKB=P48449;HUMAN|HGNC=5186|UniProtKB=P55345	HUMAN|HGNC=3974|UniProtKB=O95954
21	47772439		G	A	rs9983528	Protein S100-B (S100B)		intronic	HUMAN|HGNC=1300|UniProtKB=P58505;HUMAN|HGNC=1298|UniProtKB=Q9H0A9;HUMAN|HGNC=1299|UniProtKB=P58557;ENSG00000160299;HUMAN|HGNC=17217|UniProtKB=Q14689;PCNT;HUMAN|HGNC=3974|UniProtKB=O95954;HUMAN|HGNC=6946|UniProtKB=O60318;HUMAN|HGNC=10500|UniProtKB=P04271;HUMAN|HGNC=6708|UniProtKB=P48449;HUMAN|HGNC=5186|UniProtKB=P55345	HUMAN|HGNC=10500|UniProtKB=P04271
22	29406076		T	G	rs4616575	E3 ubiquitin-protein ligase ZNRF3 (ZNRF3)		intronic|ncRNA_intronic	ENSG00000183579;ZNRF3;ENSG00000235786	HUMAN|HGNC=18126|UniProtKB=Q9ULT6
22	39644273		G	A	rs130651	Large ribosomal subunit protein uL3 (RPL3)		upstream	ENSG00000214854;PDGFB;ENSG00000100311;RPL3	HUMAN|HGNC=10332|UniProtKB=P39023
22	39644273		G	A	rs130651	Platelet-derived growth factor subunit B (PDGFB)	Angiogenesis;PDGF signaling pathway	upstream	ENSG00000214854;PDGFB;ENSG00000100311;RPL3	HUMAN|HGNC=8800|UniProtKB=P01127
22	43689542		G	A	rs5751474	Signal peptide, CUB and EGF-like domain-containing protein 1 (SCUBE1)		intronic	SCUBE1;ENSG00000159307	HUMAN|HGNC=13441|UniProtKB=Q8IWY4
22	45745229		T	G	rs9614460	Structural maintenance of chromosomes protein 1B (SMC1B)		intronic	ENSG00000077935;SMC1B	HUMAN|HGNC=11112|UniProtKB=Q8NDV3
22	46364191		C	T	rs9330814	Protein Wnt-7b (WNT7B)	Alzheimer disease-presenilin pathway;Angiogenesis;Cadherin signaling pathway;Wnt signaling pathway	intronic	WNT7B;ENSG00000188064	HUMAN|HGNC=12787|UniProtKB=P56706
The table includes all SNP-to-gene annotations produced by ANNOQ for 204 colorectal-cancer-associated SNPs. Some SNPs are annotated to multiple genes and are repeated in the table
