# Supplementary material for: Pathway polygenic risk scores (pPRS) for the analysis of gene-environment interaction
Source: PLoS Genet. 2025 Aug 5;21(8):e1011543. doi: 10.1371/journal.pgen.1011543 (PMC12352875; doi:10.1371/journal.pgen.1011543)
Supplement: S5 Table — (XLSX) [file pgen.1011543.s005.xlsx]

## Sheet: S6_Table
	S6 Table: Estimated type I error for PRSxE using different PRS construction methods
			Type I Error*		Estimated
	PRS SNPs		PRS x E
	GWAS significant SNPS under threshold
	5 x 10-5		0.054		-0.00357
	5 x 10-3		0.038		-0.00494
	5 x 10-1		0.056		-0.00331
	20 main effects SNPs		0.05		-0.00287
	10 main effects SNPs and 10 no-effects SNPs		0.05		0.00334
	* Simulated type I error based on 1,000 replicates. Each replicate includes 20 SNPs with only main effects and no interaction
