# Supplementary material for: Pathway polygenic risk scores (pPRS) for the analysis of gene-environment interaction
Source: PLoS Genet. 2025 Aug 5;21(8):e1011543. doi: 10.1371/journal.pgen.1011543 (PMC12352875; doi:10.1371/journal.pgen.1011543)
Supplement: S7 Table — (XLSX) [file pgen.1011543.s007.xlsx]

## Sheet: S7_Table
	S7 Table: Sensitivity of the pPRS x NSAIDs results to additional adjustment for 2-way interactions of pPRS and NSAIDs with model covariates
			Additional covariate adjustments*
			None		pPRS x {Z}				NSAIDs x {Z}				pPRS x {Z} and NSAIDs x {Z}
	Pathway		ORGxE		ORGxE		% Change		ORGxE		% Change		ORGxE		% Change
	pPRS: TGF-b		0.958		0.9624		0.0045929		0.9618		0.0039666		0.9663		0.00866388
	pPRS: Gonadotropin-receptor		0.9627		0.9638		0.00114262		0.9653		0.00270074		0.9664		0.00384336
	pPRS: Cadherin-signaling		1.0036		1.0068		0.00318852		1.0026		-0.000996413		1.0056		0.00199283
	pPRS: Alzheimer’s presenillin		0.9884		0.9892		0.000809389		0.9894		0.00101174		0.9902		0.00182113
	pPRS: TGF-b/Gonadotropin-receptor		0.9446		0.948		0.00359941		0.9468		0.00232903		0.9503		0.0060343
	pPRS: Cadherin/Alzheimer’s presenillin		0.9973		1.0003		0.00300812		0.9999		0.00260704		1.0028		0.00551489
	* Results in the 'None' columns are the pPRSxNSAIDs odds ratio (ORGxE) shown in Table 3. Additional columns show the corresponding
	pPRS x NSAIDs interaction effect and its percent change with adjustment for 5 pairwise interactions of the indicated variable with sex, age, and 3 ancestry PC's
	(these 5 factors are denoted by {Z}).
