# Supplementary material for: Pathway polygenic risk scores (pPRS) for the analysis of gene-environment interaction
Source: PLoS Genet. 2025 Aug 5;21(8):e1011543. doi: 10.1371/journal.pgen.1011543 (PMC12352875; doi:10.1371/journal.pgen.1011543)
Supplement: S8 Table — (XLSX) [file pgen.1011543.s008.xlsx]

## Sheet: S8_Table
	S8 Table: Analysis of pPRS x NSAIDs interaction for Colorectal Cancer, all pathway annotations derived from 204 GWAS significant SNPs*
							pPRS						E (NSAIDs use)				pPRS x E							Average effect
	50 Pathways&		# SNP		FDR#		ORa		(95% CI)		p-value		ORb		(95% CI)		OR		(95% CI)		p-valuec			size by FDRd
	FDR < 0.05
	TGF-b		13		0.000466		1.18		(1.16, 1.2)		2.4e-102		0.76		(0.74, 0.79)		0.96		(0.93, 0.99)		0.0069	0.04
	Gonadotropin-receptor		16		0.00193		1.17		(1.15, 1.19)		9e-88		0.76		(0.74, 0.79)		0.96		(0.93, 0.99)		0.016	0.04
	Alzheimer’s presenillin		9		0.00214		1.09		(1.08, 1.11)		1.4e-30		0.76		(0.74, 0.79)		0.99		(0.96, 1.02)		0.46	0.01
	Cadherin-signaling		8		0.0406		1.1		(1.09, 1.12)		1.6e-36		0.76		(0.74, 0.79)		1		(0.97, 1.04)		0.82	0		0.0225
	0.05 < FDR < 1.0
	CCKR signaling map		8		0.165		1.14		(1.12, 1.16)		2e-65		0.76		(0.74, 0.79)		1.01		(0.98, 1.04)		0.66	0.01
	Wnt signaling		11		0.174		1.15		(1.13, 1.17)		2.8e-71		0.76		(0.74, 0.79)		1		(0.97, 1.04)		0.76	0
	PDGF signaling		7		0.22		1.12		(1.1, 1.14)		9.9e-48		0.76		(0.74, 0.79)		1.01		(0.98, 1.05)		0.4	0.01
	Glycolysis		2		0.392		1.04		(1.02, 1.06)		6.2e-07		0.76		(0.74, 0.79)		1		(0.97, 1.03)		0.93	0
	p53 pathway feedback loops 2		4		0.425		1.12		(1.11, 1.14)		2.1e-51		0.76		(0.74, 0.79)		1.01		(0.98, 1.04)		0.71	0.01
	Methionine biosynthesis		1		0.455		1.05		(1.03, 1.07)		3.9e-10		0.76		(0.74, 0.79)		1.02		(0.99, 1.05)		0.25	0.02
	Axon guidance mediated by Slit/Robo		2		0.502		1.03		(1.02, 1.05)		3.4e-05		0.76		(0.74, 0.79)		1.02		(0.98, 1.05)		0.34	0.02
	Integrin signalling		5		0.512		1.09		(1.08, 1.11)		2.1e-30		0.76		(0.74, 0.79)		1.01		(0.98, 1.04)		0.55	0.01
	Purine metabolism		1		0.717		1.01		(0.99, 1.02)		0.3		0.76		(0.74, 0.79)		0.99		(0.96, 1.02)		0.42	0.01
	Angiogenesis		5		0.724		1.07		(1.05, 1.08)		2.7e-16		0.76		(0.74, 0.79)		0.98		(0.95, 1.01)		0.12	0.02
	p53 pathway		3		0.882		1.05		(1.04, 1.07)		9e-11		0.76		(0.74, 0.79)		1.02		(0.99, 1.05)		0.24	0.02
	Endothelin signaling		3		0.908		1.04		(1.03, 1.06)		3.1e-08		0.76		(0.74, 0.79)		0.99		(0.96, 1.02)		0.66	0.01
	Notch signaling		2		0.913		1.05		(1.03, 1.06)		1.7e-09		0.76		(0.74, 0.79)		1		(0.97, 1.03)		0.89	0
	ATP synthesis		1		0.927		1.04		(1.02, 1.05)		7.2e-07		0.76		(0.74, 0.79)		0.99		(0.96, 1.02)		0.58	0.01
	Interleukin signaling		4		0.967		1.12		(1.1, 1.14)		8.6e-47		0.76		(0.74, 0.79)		1.02		(0.99, 1.05)		0.25	0.02
	p38 MAPK		2		0.977		1.07		(1.05, 1.08)		8.6e-18		0.76		(0.74, 0.79)		1.05		(1.01, 1.08)		0.0039	0.05
	Cholesterol biosynthesis		1		0.993		1.03		(1.01, 1.04)		0.00085		0.76		(0.74, 0.79)		0.98		(0.95, 1.01)		0.28	0.02		0.0141176
	FDR = 1
	5HT4 type receptor mediated signaling		1		1		1		(0.99, 1.02)		0.92		0.76		(0.74, 0.79)		1.02		(0.99, 1.05)		0.29	0.02
	Adrenaline and noradrenaline biosynthesis		1		1		1.04		(1.02, 1.05)		3.6e-06		0.76		(0.74, 0.79)		1.02		(0.99, 1.06)		0.14	0.02
	Apoptosis signaling		2		1		1.06		(1.05, 1.08)		2.2e-15		0.76		(0.74, 0.79)		1.04		(1.01, 1.07)		0.015	0.04
	Axon guidance mediated by netrin		1		1		1.03		(1.01, 1.04)		0.00079		0.76		(0.74, 0.79)		1.03		(1, 1.07)		0.036	0.03
	Axon guidance mediated by semaphorins		1		1		1.01		(1, 1.03)		0.085		0.76		(0.74, 0.79)		0.98		(0.95, 1.01)		0.29	0.02
	B cell activation		1		1		1.01		(1, 1.03)		0.13		0.76		(0.74, 0.79)		1		(0.97, 1.03)		0.93	0
	Beta1 adrenergic receptor signaling		1		1		1		(0.99, 1.02)		0.92		0.76		(0.74, 0.79)		1.02		(0.99, 1.05)		0.29	0.02
	Beta2 adrenergic receptor signaling		1		1		1		(0.99, 1.02)		0.92		0.76		(0.74, 0.79)		1.02		(0.99, 1.05)		0.29	0.02
	Beta3 adrenergic receptor signaling		1		1		1		(0.99, 1.02)		0.92		0.76		(0.74, 0.79)		1.02		(0.99, 1.05)		0.29	0.02
	Cell cycle		3		1		1.08		(1.06, 1.09)		3.5e-21		0.76		(0.74, 0.79)		1.01		(0.98, 1.04)		0.57	0.01
	Cortocotropin releasing factor receptor signaling		1		1		1		(0.99, 1.02)		0.92		0.76		(0.74, 0.79)		1.02		(0.99, 1.05)		0.29	0.02
	EGF receptor signaling		1		1		1.03		(1.01, 1.05)		0.00014		0.76		(0.74, 0.79)		1		(0.97, 1.03)		0.92	0
	Enkephalin release		1		1		1		(0.99, 1.02)		0.92		0.76		(0.74, 0.79)		1.02		(0.99, 1.05)		0.29	0.02
	FAS signaling		1		1		1.02		(1, 1.03)		0.03		0.76		(0.74, 0.79)		1		(0.97, 1.04)		0.81	0
	Heterotrimeric G-protein signaling pathway-Gi alpha and Gs alpha mediated		1		1		1.03		(1.02, 1.05)		2.2e-05		0.76		(0.74, 0.79)		1.01		(0.98, 1.04)		0.64	0.01
	Histamine H2 receptor mediated signaling		1		1		1		(0.99, 1.02)		0.92		0.76		(0.74, 0.79)		1.02		(0.99, 1.05)		0.29	0.02
	Inflammation mediated by chemokine and cytokine signaling		2		1		1.05		(1.03, 1.06)		1.4e-09		0.76		(0.74, 0.79)		1.01		(0.98, 1.04)		0.5	0.01
	Insulin/IGF pathway-mitogen activated protein kinase kinase/MAP kinase cascade		1		1		1.03		(1.02, 1.05)		6.8e-05		0.76		(0.74, 0.79)		0.99		(0.96, 1.02)		0.57	0.01
	Insulin/IGF pathway-protein kinase B signaling cascade		1		1		1.03		(1.02, 1.05)		6.8e-05		0.76		(0.74, 0.79)		0.99		(0.96, 1.02)		0.57	0.01
	Interferon-gamma signaling		1		1		1.03		(1.01, 1.05)		0.00014		0.76		(0.74, 0.79)		1		(0.97, 1.03)		0.92	0
	JAK/STAT signaling		1		1		1.03		(1.01, 1.05)		0.00014		0.76		(0.74, 0.79)		1		(0.97, 1.03)		0.92	0
	Metabotropic glutamate receptor group III		1		1		1.04		(1.03, 1.06)		1.3e-07		0.76		(0.74, 0.79)		1		(0.97, 1.04)		0.81	0
	Nicotinic acetylcholine receptor signaling		2		1		1.04		(1.03, 1.06)		9.3e-08		0.76		(0.74, 0.79)		1.01		(0.97, 1.04)		0.72	0.01
	Oxidative stress response		3		1		1.11		(1.09, 1.13)		1.5e-41		0.76		(0.74, 0.79)		1.03		(1, 1.06)		0.075	0.03
	PI3 kinase		3		1		1.08		(1.06, 1.09)		3.5e-21		0.76		(0.74, 0.79)		1.01		(0.98, 1.04)		0.57	0.01
	Pyruvate metabolism		1		1		1.02		(1.01, 1.04)		0.0018		0.76		(0.74, 0.79)		1.01		(0.98, 1.04)		0.52	0.01
	T cell activation		2		1		1.04		(1.02, 1.06)		5.1e-07		0.76		(0.74, 0.79)		0.99		(0.95, 1.02)		0.35	0.01
	Ubiquitin proteasome		1		1		1.04		(1.02, 1.05)		1.2e-06		0.76		(0.74, 0.79)		0.99		(0.96, 1.03)		0.72	0.01
	Vasopressin synthesis		2		1		1.04		(1.02, 1.05)		7.8e-07		0.76		(0.74, 0.79)		1.02		(0.99, 1.05)		0.2	0.02		0.0137931
	12 combined Pathways&
	FDR < 0.05
	TGF-b/Gonadotropin-receptor		20				1.21		(1.19, 1.23)		3.9e-134		0.76		(0.74, 0.79)		0.94		(0.92, 0.97)		0.00034	0.06
	Cadherin signaling/Alzheimer’s presenillin		11				1.11		(1.10, 1.13)		7.7e-43		0.76		(0.74, 0.79)		1		(0.97, 1.03)		0.86	0		0.03
	FDR > 0.05
	Alzheimer’s presenillin/Angiogenesis		10				1.1		(1.08, 1.11)		1.2e-32		0.76		(0.74, 0.79)		0.99		(0.96-1.02)		0.41	0.01
	Alzheimer’s presenillin /Wnt signaling		14				1.15		(1.14, 1.17)		1.8e-77		0.76		(0.74, 0.79)		1		(0.97-1.03)		0.98	0
	Angiogenesis/Cadherin signaling		10				1.11		(1.09, 1.12)		2.4e-38		0.76		(0.74, 0.79)		1		(0.97-1.03)		0.97	0
	Angiogenesis/Wnt signaling		13				1.15		(1.13, 1.17)		3e-73		0.76		(0.74, 0.79)		1		(0.97-1.03)		0.88	0
	CCKR signaling map/Wnt signaling		15				1.16		(1.15, 1.18)		2.8e-85		0.76		(0.74, 0.79)		1		(0.97-1.04)		0.8	0
	CCKR signaling map/p53 pathway feedback loops 2		9				1.15		(1.13, 1.16)		1.6e-70		0.76		(0.74, 0.79)		1.01		(0.98-1.04)		0.66	0.01
	Cadherin signaling/Wnt signaling		13				1.16		(1.14, 1.18)		1.1e-83		0.76		(0.74, 0.79)		1.01		(0.98-1.04)		0.51	0.01
	Cell cycle/PI3 kinase		3				1.08		(1.06, 1.09)		3.5e-21		0.76		(0.74, 0.79)		1.01		(0.98-1.04)		0.57	0.01
	Interleukin signaling/p53 pathway feedback loops 2		5				1.13		(1.11, 1.15)		8.4e-55		0.76		(0.74, 0.79)		1		(0.97-1.04)		0.82	0
	Wnt signaling/p53 pathway feedback loops 2		12				1.15		(1.14, 1.17)		1.9e-76		0.76		(0.74, 0.79)		1.01		(0.97-1.04)		0.75	0.01		0.005
																						1
	* 204 GWAS significant SNPS as reported in Fernandez-Rozadilla et al. (2022)
	& pPRS based on subsets of the 204 SNPs within the indicated pathway. Combined pathways include pathway pairs with 3 or more overlapping SNPs
	# FDR for the test of whether there are more SNPs in the pathway among the 204 GWAS significant SNPs than expected by chance given the total number of SNPs in the genome annotated to the pathway
	a Odds ratios (OR) are scaled to a 1 s.d. increase for the indicated PRS
	b Odds ratios (OR) compare users to non-users for NSAIDs. All p<10-10
	c p-value for the test of the null hypothesis of no PRS x E interaction
	d Mean of |OR - 1| stratified by indicated category of FDR described above
