# Supplementary material for: Pathway polygenic risk scores (pPRS) for the analysis of gene-environment interaction
Source: PLoS Genet. 2025 Aug 5;21(8):e1011543. doi: 10.1371/journal.pgen.1011543 (PMC12352875; doi:10.1371/journal.pgen.1011543)
Supplement: S9 Table — (XLSX) [file pgen.1011543.s009.xlsx]

## Sheet: S9_Table
	S9 Table: Comparison of pPRS x NSAIDS odds ratios for pPRS based on SNPs that were GWAS significant at the 5E-8 or 1E-5 threshold
															ORGxE
			204 SNPs GWAS significant at 5E-8*						1,328 SNPs GWAS significant at 1E-5**						Effect Size
	Pathway		# SNPs		ORGxEa		(95% CI)		# SNPs		ORGxEa		(95% CI)		Differenceb
	TGF-b		13		0.96		(0.93, 0.99)		288		0.969577		(0.94, 1.00)		-0.00957713
	Gonadotropin-receptor		16		0.96		(0.93, 0.99)		243		0.984955		(0.96, 1.02)		-0.024955
	Alzheimer’s presenillin		9		0.99		(0.96, 1.02)		96		1.00456		(0.97, 1.04)		-0.00544351
	Cadherin-signaling		8		1		(0.97, 1.04)		136		1.01		(0.98, 1.04)		0.01
	CCKR signaling map		8		1.01		(0.98, 1.04)		101		0.98		(0.95, 1.01)		0.01
	Wnt signaling		11		1		(0.97, 1.04)		136		0.989533		(0.96, 1.02)		0.0104672
	PDGF signaling		7		1.01		(0.98, 1.05)		28		1.00124		(0.97, 1.03)		-0.00875587
	Glycolysis		2		1		(0.97, 1.03)		3		1.00242		(0.97, 1.03)		0.0024186
	p53 pathway feedback loops 2		4		1.01		(0.98, 1.04)		57		0.99		(0.96, 1.02)		0
	Methionine biosynthesis		1		1.02		(0.99, 1.05)		37		0.999191		(0.97, 1.03)		-0.0191912
	Axon guidance mediated by Slit/Robo		2		1.02		(0.98, 1.05)		11		0.996892		(0.97, 1.03)		-0.0168917
	Integrin signalling		5		1.01		(0.98, 1.04)		197		1.01		(0.98, 1.04)		1.72373e-06
	Purine metabolism		1		0.99		(0.96, 1.02)		1		0.987286		(0.96, 1.02)		0.0027136
	Angiogenesis		5		0.98		(0.95, 1.01)		58		0.989808		(0.96, 1.02)		-0.00980757
	p53 pathway		3		1.02		(0.99, 1.05)		17		1.00583		(0.98, 1.04)		-0.0141744
	Endothelin signaling		3		0.99		(0.96, 1.02)		9		0.998034		(0.97, 1.03)		-0.00803405
	Notch signaling		2		1		(0.97, 1.03)		36		0.990345		(0.96, 1.02)		0.00965481
	ATP synthesis		1		0.99		(0.96, 1.02)		37		0.992516		(0.96, 1.02)		-0.00251587
	Interleukin signaling		4		1.02		(0.99, 1.05)		24		1.00158		(0.97, 1.03)		-0.0184162
	p38 MAPK		2		1.05		(1.01, 1.08)		62		1.04		(1.00, 1.07)		-0.01
	Cholesterol biosynthesis		1		0.98		(0.95, 1.01)		1		0.982935		(0.95, 1.01)		-0.00293542
	5HT4 type receptor mediated signaling		1		1.02		(0.99, 1.05)		1		1.01679		(0.99, 1.05)		-0.00321226
	Adrenaline and noradrenaline biosynthesis		1		1.02		(0.99, 1.06)		14		1.015		(0.99, 1.05)		-0.00500296
	Apoptosis signaling		2		1.04		(1.01, 1.07)		52		1.03423		(1.00, 1.07)		-0.00576551
	Axon guidance mediated by netrin		1		1.03		(1.00, 1.07)		9		1.02248		(0.99, 1.05)		-0.00752113
	Axon guidance mediated by semaphorins		1		0.98		(0.95, 1.01)		1		0.983434		(0.95, 1.01)		-0.00343399
	B cell activation		1		1		(0.97, 1.03)		2		1.00184		(0.97, 1.03)		0.00183856
	Beta1 adrenergic receptor signaling		1		1.02		(0.99, 1.05)		2		1.01735		(0.99, 1.05)		-0.00265362
	Beta2 adrenergic receptor signaling		1		1.02		(0.99, 1.05)		2		1.01735		(0.99, 1.05)		-0.00265362
	Beta3 adrenergic receptor signaling		1		1.02		(0.99, 1.05)		1		1.01679		(0.99, 1.05)		-0.00321226
	Cell cycle		3		1.01		(0.98, 1.04)		26		1.01716		(0.99, 1.05)		0.00716136
	Cortocotropin releasing factor receptor signaling		1		1.02		(0.99, 1.05)		2		0.99072		(0.96, 1.02)		-0.0107199
	EGF receptor signaling		1		1		(0.97, 1.03)		1		0.998504		(0.97, 1.03)		0.00149556
	Enkephalin release		1		1.02		(0.99, 1.05)		1		1.02		(0.99, 1.05)		0
	FAS signaling		1		1		(0.97, 1.04)		1		1.0038		(0.97, 1.04)		0.00380456
	Heterotrimeric G-protein signaling pathway-Gi alpha and Gs alpha mediated		1		1.01		(0.98, 1.04)		10		1.01608		(0.99, 1.05)		0.0060812
	Histamine H2 receptor mediated signaling		1		1.02		(0.99, 1.05)		1		1.01679		(0.99, 1.05)		-0.00321226
	Inflammation mediated by chemokine and cytokine signaling		2		1.01		(0.98, 1.04)		60		0.988022		(0.96, 1.02)		0.00197756
	Insulin/IGF pathway-mitogen activated protein kinase kinase/MAP kinase cascade		1		0.99		(0.96, 1.02)		1		0.991032		(0.96, 1.02)		-0.00103206
	Insulin/IGF pathway-protein kinase B signaling cascade		1		0.99		(0.96, 1.02)		1		0.991032		(0.96, 1.02)		-0.00103206
	Interferon-gamma signaling		1		1		(0.97, 1.03)		14		0.990129		(0.96, 1.02)		0.00987075
	JAK/STAT signaling		1		1		(0.97, 1.03)		9		1.0016		(0.97, 1.03)		0.00159809
	Metabotropic glutamate receptor group III		1		1		(0.97, 1.04)		19		1.01481		(0.99, 1.05)		0.0148084
	Nicotinic acetylcholine receptor signaling		2		1.01		(0.97, 1.04)		15		0.991517		(0.96, 1.02)		-0.00151683
	Oxidative stress response		3		1.03		(1.00, 1.06)		26		1.01204		(0.98, 1.04)		-0.0179607
	PI3 kinase		3		1.01		(0.98, 1.04)		30		1.00591		(0.98, 1.04)		-0.0040938
	Pyruvate metabolism		1		1.01		(0.98, 1.04)		1		1.01008		(0.98, 1.04)		8.42686e-05
	T cell activation		2		0.99		(0.95, 1.02)		79		1.02579		(1.00, 1.06)		0.0157881
	Ubiquitin proteasome		1		0.99		(0.96, 1.03)		51		0.979462		(0.95, 1.01)		0.010538
	Vasopressin synthesis		2		1.02		(0.99, 1.05)		10		1.0104		(0.98, 1.04)		-0.00960358
	Heterotrimeric G-protein signaling pathway-Gq alpha_and Go alpha mediated								1		0.9968		(0.97, 1.03)
	N acetylglucosamine metabolism								1		0.994064		(0.95, 1.03)
	Cytoskeletal regulation by Rho GTPase								38		0.985015		(0.96, 1.02)
	Huntington disease								28		1.00482		(0.97, 1.04)
	Ras Pathway								14		0.974503		(0.95, 1.01)
	Toll receptor signaling								6		1.0044		(0.97, 1.04)
	Hedgehog signaling								2		0.998661		(0.97, 1.03)
	5HT2 type receptor mediated signaling								2		1.02836		(1.00, 1.06)
	Histamine H1 receptor mediated signaling								1		1.02672		(1.00, 1.06)
	Oxytocin receptor mediated signaling								2		1.02836		(1.00, 1.06)
	Thyrotropin releasing hormone receptor signaling								1		1.02672		(1.00, 1.06)
	Alzheimer disease amyloid secretase								1		1.0151		(0.98, 1.05)
	Opioid prodynorphin								6		0.992056		(0.96, 1.02)
	General transcription regulation								3		1.01124		(0.98, 1.04)
	Transcription regulation by bZIP transcription factor								4		1.01279		(0.98, 1.04)
	Coenzyme A biosynthesis								4		0.965593		(0.94, 1.00)
	Asparagine and aspartate biosynthesis								2		1		(0.97, 1.04)
	Vitamin D metabolism and pathway								7		1.00419		(0.97, 1.04)
	Synaptic vesicle trafficking								11		1.04		(1.00, 1.07)
	2 arachidonoylglycerol biosynthesis								11		1.03525		(1.00, 1.07)
	Lipoate biosynthesis								4		1.01195		(0.98, 1.04)
	FGF signaling								6		0.99267		(0.96, 1.02)
	GABA B receptor II signaling								1		1.02		(0.99, 1.05)
	5 Hydroxytryptamine degredation								11		1.01		(0.98, 1.04)
	Mannose metabolism								1		0.968793		(0.94, 1.00)
	Nicotine pharmacodynamics								1		1.01657		(0.99, 1.05)
	Blood coagulation								6		0.984815		(0.95, 1.02)
	Plasminogen activating cascade								1		1.00215		(0.97, 1.03)
	VEGF_signaling								2		0.980616		(0.95, 1.01)
	Acetate utilization								5		0.984693		(0.95, 1.02)
	* 204 GWAS significant SNPS as reported in Fernandez-Rozadilla et al. (2022)
	** 1,328 SNPs (after pruning for LD) GWAS significant at 1E-5 in a scan of the data set described in the methods section of this paper
	a pPRS x NSAIDs Odds ratios (ORGxE) are scaled to a 1 s.d. increase for the indicated pPRS and compare NSAIDs users to non-users
	b Difference in absolute effect size between ORGxE based on GWAS vs. 1E-5 threshold for identifying SNPs
